# Supplementary material for: The frequency and importance of polyploidy in tropical rainforest tree radiations
Source: New Phytol. 2025 Nov 23;249(4):2103–14. doi: 10.1111/nph.70764 (PMC12824605; doi:10.1111/nph.70764)
Supplement: Supplementary file 2 — Table S1 Ploidy inference results and sample information. [file NPH-249-2103-s002.xlsx]

## Sheet: Info
New Phytologist Supporting Information Table S1
Article title: The frequency and importance of polyploidy in tropical rainforest tree radiations
Authors: Rowan J. Schley, Rosalía Piñeiro, James A. Nicholls, Michelle Gaynor, Gwilym P. Lewis, Flávia Pezzini, Kyle G. Dexter, Catherine Kidner, R. Toby Pennington, Alex D. Twyford
Article acceptance date: 29 October 2025

## Sheet: Winning_nQuack_model_BIC_all_Hy
Sort	Species	Chrom count ploidy	nQuack ploidy	Log likelihood	Model type	Distribution	BIC	BICdif nQuack	winnerBIC nQuack	secondBIC nQuack	Bootstrap assignment	Diploid bootstraps	Triploid bootstraps	Tetraploid bootstraps	% missing all alignments (Schley et al 2025, Syst. Biol.)	Allo or auto?	Alpha 0.25	Alpha 0.50	Alpha 0.75	Uniform Alpha
1	Inga_acreana_TI_748		Diploid	7089.49	fixed_2	normal-uniform	-14149.5	-39.2854	diploid	tetraploid	Diploid	981	0	19	0.833965		-	-	-	-
2	Inga_acrocephala_KD_4659		Diploid	7231.63	fixed_2	normal-uniform	-14433.7	-36.3605	diploid	tetraploid	Diploid	992	0	8	1.5163		-	-	-	-
3	Inga_adenophylla_KD_6412		Diploid	7711.38	fixed_2	normal-uniform	-15393.1	-39.5665	diploid	tetraploid	Diploid	1000	0	0	0.833965		-	-	-	-
4	Inga_affinis_KD_7184		Diploid	8571.3	fixed_2	normal-uniform	-17112.7	-46.8895	diploid	tetraploid	Diploid	939	0	61	0.90978		-	-	-	-
5	Inga_alata_TI_1961		Diploid	7853.19	fixed_2	normal-uniform	-15676.5	-33.5385	diploid	tetraploid	Diploid	995	0	5	1.06141		-	-	-	-
6	Inga_alba_KD_55		Diploid	8388.57	fixed_2	normal-uniform	-16747.2	-39.9604	diploid	tetraploid	Diploid	998	0	2	1.06141		-	-	-	-
7	Inga_allenii_TDP_13574		Diploid	5689.31	fixed_2	normal-uniform	-11349.7	-35.7209	diploid	tetraploid	Diploid	950	0	50	0.90978		-	-	-	-
8	Inga_approximata_TDP_13444		Diploid	7351.06	fixed_2	normal-uniform	-14672.3	-39.7395	diploid	tetraploid	Diploid	999	0	1	0.985595		-	-	-	-
9	Inga_aptera_DMN_1737		Diploid	8136.12	fixed_2	normal-uniform	-16242.3	-39.9272	diploid	tetraploid	Diploid	960	0	40	1.59212		-	-	-	-
10	Inga_auristellae_TI_404		Diploid	8718.64	fixed_2	normal-uniform	-17407.2	-40.1482	diploid	tetraploid	Diploid	995	0	5	3.48749		-	-	-	-
11	Inga_balsapambensis_TDP_13752		Diploid	5704.12	fixed_2	normal-uniform	-11379.2	-38.6804	diploid	tetraploid	Diploid	991	0	9	0.833965		-	-	-	-
12	Inga_barbata_MB_900		Tetraploid	9477.63	fixed_2	normal-uniform	-18884.5	-1487.72	tetraploid	diploid	Tetraploid	10	0	990	4.62472	Autotetraploid	0.120302	0.00721329	0.120733	0.751752
13	Inga_barbourii_TDP_13596		Diploid	6685.76	fixed_2	normal-uniform	-13342.2	-39.1495	diploid	tetraploid	Diploid	992	0	8	0.833965		-	-	-	-
14	Inga_belizensis_ALV_6870		Diploid	5521	fixed_2	normal-uniform	-11013.1	-38.4878	diploid	tetraploid	Diploid	979	0	21	0.833965		-	-	-	-
15	Inga_bella_EB_2319		Tetraploid	10252.6	fixed_2	normal-uniform	-20434.9	-3997.36	tetraploid	diploid	Tetraploid	168	0	832	0.985595	Autotetraploid	0.0929382	0.0139656	0.0924573	0.800639
16	Inga_bicoloriflora_M2255		Diploid	9673.91	fixed_2	normal-uniform	-19317.5	-40.342	diploid	tetraploid	Diploid	958	0	42	3.94238		-	-	-	-
17	Inga_blanchetiana_GV_68		Diploid	7799.17	fixed_2	normal-uniform	-15568.4	-39.953	diploid	tetraploid	Diploid	983	0	17	2.57771		-	-	-	-
18	Inga_bollandii_AMO_1544	Diploid (2n=26) in Brazil (Figueiredo et al., 2014)	Diploid	7070.36	fixed_2	normal-uniform	-14111	-19.7827	diploid	triploid	Diploid	690	0	310	0.833965		-	-	-	-
19	Inga_bourgonii_TI_1865		Diploid	6884.95	fixed_2	normal-uniform	-13740.6	-48.5825	diploid	tetraploid	Diploid	659	0	341	0.985595		-	-	-	-
20	Inga_brachyrhachis_KD_703		Diploid	9743.59	fixed_2	normal-uniform	-19456.8	-40.4842	diploid	tetraploid	Diploid	974	0	26	5.61031		-	-	-	-
21	Inga_brachystachys_KD_4726		Tetraploid	9890.59	fixed_2	normal-uniform	-19710.4	-2045.84	tetraploid	diploid	Tetraploid	177	0	823	0.833965	Autotetraploid	0.140151	0.0208591	0.14529	0.6937
22	Inga_bracteifera_AZ_4232		Diploid	6404.8	fixed_2	normal-uniform	-12780.2	-19.5898	diploid	triploid	Diploid	633	0	367	1.21304		-	-	-	-
23	Inga_brevialata_DMN_1959		Diploid	7286.32	fixed_2	normal-uniform	-14543.1	-39.1726	diploid	tetraploid	Diploid	995	0	5	0.833965		-	-	-	-
24	Inga_brevipes_FG_200		Diploid	9268.61	fixed_2	normal-uniform	-18506.8	-39.3778	diploid	tetraploid	Diploid	641	0	359	1.28886		-	-	-	-
25	Inga_bullata_HCL_8361		Diploid	6743.49	fixed_2	normal-uniform	-13457.6	-53.2658	diploid	tetraploid	Diploid	965	0	35	0.985595		-	-	-	-
26	Inga_cabelo_DMN_210513		Diploid	6309.46	fixed_2	normal-uniform	-12589.6	-39.1306	diploid	tetraploid	Diploid	924	0	76	0.90978		-	-	-	-
27	Inga_calderonii_LEW_1724	Diploid (2n=26) (Hanson 1995)	Diploid	7683.47	fixed_2	normal-uniform	-15337	-39.908	diploid	tetraploid	Diploid	976	0	24	0.985595		-	-	-	-
28	Inga_capitata_M54A	Tetraploid (2n=52) in Brazil (Figueiredo et al., 2014) - Our sampled accession is from Brazil (Manaus)	Tetraploid	10577.3	fixed_2	normal-uniform	-21083	-1437.38	tetraploid	diploid	Tetraploid	11	0	989	3.41168	Autotetraploid	0.119851	0.0026405	0.115294	0.762214
29	Inga_cardozana_AS_753		Diploid	6436.29	fixed_2	normal-uniform	-12843.4	-38.948	diploid	tetraploid	Diploid	999	0	1	0.833965		-	-	-	-
30	Inga_carinata_TDP_13820		Tetraploid	6602.8	fixed_2	normal-uniform	-13137.6	-1332.69	tetraploid	diploid	Diploid	660	0	340	1.13723	Allotetraploid	0.00298972	0.00916546	0.000611853	0.987233
31	Inga_cayennensis_FG_19	Diploid (2n=26) in Brazil (Figueiredo et al., 2014)	Diploid	8162.11	fixed_2	normal-uniform	-16294.5	-39.7095	diploid	tetraploid	Diploid	983	0	17	1.97119		-	-	-	-
32	Inga_cecropietorum_TDP_12505		Tetraploid	7095.15	fixed_2	normal-uniform	-14121	-5.00835	tetraploid	diploid	Tetraploid	250	0	750	0.90978	Autotetraploid	0.0295629	8.15655e-06	0.0295753	0.940854
33	Inga_chartacea_KD_922		Diploid	8008.1	fixed_2	normal-uniform	-15986.4	-37.9711	diploid	tetraploid	Diploid	997	0	3	1.06141		-	-	-	-
34	Inga_chocoensis_TDP_13631		Diploid	7067.99	fixed_2	normal-uniform	-14106.5	-39.3101	diploid	tetraploid	Diploid	986	0	14	0.985595		-	-	-	-
35	Inga_chrysantha_KD_328		Diploid	8458.76	fixed_2	normal-uniform	-16887.5	-40.0406	diploid	tetraploid	Diploid	999	0	1	6.82335		-	-	-	-
36	Inga_chrysantha_KD_7021		Tetraploid	8192.34	fixed_2	normal-uniform	-16315.4	-700.082	tetraploid	diploid	Diploid	828	0	172	0.833965	Allotetraploid	0.00447165	0.157276	0.00288871	0.835364
37	Inga_cocleensis_BCI_9045		Diploid	9396.7	fixed_2	normal-uniform	-18762.9	-40.6872	diploid	tetraploid	Diploid	996	0	4	8.94617		-	-	-	-
38	Inga_congesta_FCPG_754		Diploid	6434.73	fixed_2	normal-uniform	-12840.1	-39.1547	diploid	tetraploid	Diploid	940	0	60	0.985595		-	-	-	-
39	Inga_cordistipula_JMF_1410		Diploid	7173.57	fixed_2	normal-uniform	-14317.5	-39.5569	diploid	tetraploid	Diploid	997	0	3	0.985595		-	-	-	-
40	Inga_cylindrica_TI_553	Tetraploid (2n=52) in Brazil (Figueiredo et al., 2014) - Our sampled accession is from Ecuador	Diploid	7993.3	fixed_2	normal-uniform	-15956.9	-39.6643	diploid	tetraploid	Diploid	962	0	38	0.833965		-	-	-	-
41	Inga_cynometrifolia_WP_4900		Diploid	7343.21	fixed_2	normal-uniform	-14656.6	-19.8629	diploid	triploid	Diploid	668	0	332	1.5163		-	-	-	-
42	Inga_davidsei_TDP_13437		Diploid	5886.28	fixed_2	normal-uniform	-11743.5	-38.7185	diploid	tetraploid	Diploid	997	0	3	1.13723		-	-	-	-
43	Inga_densiflora_KD_151	Diploid (2n=26) (Hanson 1995)	Diploid	7222.39	fixed_2	normal-uniform	-14415.2	-50.3355	diploid	tetraploid	Diploid	655	0	345	0.985595		-	-	-	-
44	Inga_disticha_DMN_1980		Diploid	6988.17	fixed_2	normal-uniform	-13946.9	-39.3311	diploid	tetraploid	Diploid	997	0	3	1.36467		-	-	-	-
45	Inga_duckei_TDP_16949		Diploid	6357.3	fixed_2	normal-uniform	-12685.4	-38.9614	diploid	tetraploid	Diploid	967	0	33	1.06141		-	-	-	-
46	Inga_edulis_TI_1418	Diploid (2n=26) (Hanson 1995; Figueiredo et al., 2014)	Diploid	7575.97	fixed_2	normal-uniform	-15122.4	-54.7656	diploid	tetraploid	Diploid	999	0	1	0.90978		-	-	-	-
47	Inga_edwallii_HAT_27598		Tetraploid	35871.7	fixed_2	normal-uniform	-71674.7	-58841	tetraploid	diploid	Diploid	681	0	319	0.833965	Allotetraploid	0.00501908	0.0075307	0.00612298	0.981327
48	Inga_exalata_DG_115		Diploid	6413.71	fixed_2	normal-uniform	-12798.2	-39.0123	diploid	tetraploid	Diploid	1000	0	0	0.90978		-	-	-	-
49	Inga_exfoliata_DMN_1211		Tetraploid	9918.58	fixed_2	normal-uniform	-19766.1	-1472.04	tetraploid	diploid	Tetraploid	43	0	957	1.28886	Autotetraploid	0.116596	0.003557	0.118282	0.761565
50	Inga_expansa_TDP_13494		Tetraploid	33566.2	fixed_2	normal-uniform	-67063.2	-48809.6	tetraploid	diploid	Diploid	723	0	277	1.06141	Allotetraploid	2.70859e-05	0.0169612	8.19543e-05	0.98293
51	Inga_fastuosa_FG_164		Diploid	7443.03	fixed_2	normal-uniform	-14856.4	-39.5684	diploid	tetraploid	Diploid	999	0	1	2.27445		-	-	-	-
52	Inga_fendleriana_AM_13528		Diploid	6325.77	fixed_2	normal-uniform	-12622.3	-35.7805	diploid	tetraploid	Diploid	985	0	15	0.75815		-	-	-	-
53	Inga_feuillei_RTP_1122		Tetraploid	9439.68	fixed_2	normal-uniform	-18808.5	-1208.47	tetraploid	diploid	Tetraploid	49	0	951	3.79075	Autotetraploid	0.110513	0.017149	0.106994	0.765343
54	Inga_filiformis_BET_6090		Diploid	6329.43	fixed_2	normal-uniform	-12629.6	-39.0428	diploid	tetraploid	Diploid	982	0	18	0.90978		-	-	-	-
55	Inga_flagelliformis_JMF_1444		Diploid	7115.6	fixed_2	normal-uniform	-14201.6	-39.4727	diploid	tetraploid	Diploid	992	0	8	1.21304		-	-	-	-
56	Inga_fosteriana_LA_2737		Diploid	6350.56	fixed_2	normal-uniform	-12671.9	-38.9808	diploid	tetraploid	Diploid	987	0	13	0.985595		-	-	-	-
57	Inga_gereauana_VAS_14326		Tetraploid	15523	fixed_2	normal-uniform	-30990.1	-807.166	tetraploid	diploid	Unclear	568	0	432	20.6975	Allotetraploid	0.01636	0.0358373	0.0223395	0.925463
58	Inga_globularis_DMN_1293		Diploid	6470.27	fixed_2	normal-uniform	-12911.2	-39.1607	diploid	tetraploid	Diploid	989	0	11	0.833965		-	-	-	-
59	Inga_glomeriflora_KD_7056		Diploid	8672.69	fixed_2	normal-uniform	-17315.5	-39.9214	diploid	tetraploid	Diploid	985	0	15	0.90978		-	-	-	-
60	Inga_goldmanii_BCI_9620		Tetraploid	10778.2	fixed_2	normal-uniform	-21485.8	-3976.87	tetraploid	diploid	Unclear	533	0	467	11.903	Allotetraploid	0.00771296	0.0419567	1.41626e-06	0.950329
61	Inga_golfodulcensis_TDP_13572		Diploid	5627.31	fixed_2	normal-uniform	-11225.7	-34.2363	diploid	tetraploid	Diploid	999	0	1	0.75815		-	-	-	-
62	Inga_gracilifolia_M_1122		Tetraploid	11088.8	fixed_2	normal-uniform	-22105.9	-1988.77	tetraploid	diploid	Tetraploid	44	0	956	0.75815	Autotetraploid	0.130499	0.014125	0.131084	0.724293
63	Inga_grandiflora_M15AA		Diploid	8831.19	fixed_2	normal-uniform	-17632.2	-40.2526	diploid	tetraploid	Diploid	996	0	4	4.24564		-	-	-	-
64	Inga_grandis_MS_54		Tetraploid	17030.5	fixed_2	normal-uniform	-33991.5	-15537.6	tetraploid	diploid	Unclear	487	0	513	1.21304	Allotetraploid	0.00500314	0.0180821	0.0050739	0.971841
65	Inga_grazielae_AMO_969		Diploid	40164.1	fixed_2	normal-uniform	-80298.5	-58159.6	diploid	tetraploid	Unclear	422	0	578	1.06141
66	Inga_herrerae_ZAM_2274		Tetraploid	6939.23	fixed_2	normal-uniform	-13809.4	-28.5266	tetraploid	diploid	Tetraploid	22	0	978	0.90978	Autotetraploid	0.0453553	1.12528e-10	0.0413272	0.913318
67	Inga_heterophylla_KD_4583	Diploid (2n=26) in Bolivia (Hanson 1995) - Our sampled accession is from Peru	Tetraploid	57373.5	fixed_2	normal-uniform	-114676	-95836	tetraploid	diploid	Tetraploid	99	0	901	1.81956	Autotetraploid	0.128732	0.00578384	0.132429	0.733055
68	Inga_hispida_JMF_1428		Diploid	7906.93	fixed_2	normal-uniform	-15784	-39.8028	diploid	tetraploid	Diploid	992	0	8	0.90978		-	-	-	-
69	Inga_huastecana_DUR_5554		Diploid	5991.14	fixed_2	normal-uniform	-11953.3	-38.1676	diploid	tetraploid	Diploid	963	0	37	0.833965		-	-	-	-
70	Inga_huberi_KD_4911		Diploid	7554.94	fixed_2	normal-uniform	-15080.3	-39.4982	diploid	tetraploid	Diploid	961	0	39	0.90978		-	-	-	-
71	Inga_ilta_TDP_16880		Diploid	6525.79	fixed_2	normal-uniform	-13022.4	-38.2578	diploid	tetraploid	Diploid	939	0	61	0.90978		-	-	-	-
72	Inga_inflata_CLA_6779		Tetraploid	12460.2	fixed_2	normal-uniform	-24850.8	-9761.21	tetraploid	diploid	Unclear	586	0	414	0.833965	Allotetraploid	0.0101087	0.0176929	0.00330681	0.968892
73	Inga_ingoides_TDP_16952	Diploid (2n=26) in Brazil	Diploid	7459.37	fixed_2	normal-uniform	-14889.2	-39.3104	diploid	tetraploid	Diploid	945	0	55	0.833965		-	-	-	-
74	Inga_japurensis_BK_1380		Diploid	7106.39	fixed_2	normal-uniform	-14183.3	-39.3676	diploid	tetraploid	Diploid	996	0	4	0.833965		-	-	-	-
75	Inga_jaunechensis_TDP_14778		Diploid	5108.43	fixed_2	normal-uniform	-10188.2	-38.1845	diploid	tetraploid	Diploid	992	0	8	0.833965		-	-	-	-
76	Inga_jefensis_HH_828		Tetraploid	7095.98	fixed_2	normal-uniform	-14123.4	-1271.82	tetraploid	diploid	Unclear	579	0	421	1.81956	Autotetraploid	0.0117262	0.00031256	0.0140607	0.973901
77	Inga_jenmani_FG_135		Diploid	8348.65	fixed_2	normal-uniform	-16667.4	-39.3276	diploid	tetraploid	Diploid	900	0	100	1.97119		-	-	-	-
78	Inga_jimenezii_JIM_1507		Diploid	6026.89	fixed_2	normal-uniform	-12024.7	-38.8447	diploid	tetraploid	Diploid	994	0	6	1.21304		-	-	-	-
79	Inga_jinicuil_TDP_13568		Diploid	6361.57	fixed_2	normal-uniform	-12693.9	-39.0003	diploid	tetraploid	Diploid	967	0	33	0.90978		-	-	-	-
80	Inga_killipiana_WFR_2627		Diploid	11920.2	fixed_2	normal-uniform	-23810.7	-4950.22	diploid	tetraploid	Tetraploid	325	0	675	1.06141	Autotetraploid	0.0369488	0.0156753	0.042502	0.904874
81	Inga_klugii_KD_556		Diploid	7865.73	fixed_2	normal-uniform	-15701.6	-52.4268	diploid	tetraploid	Diploid	999	0	1	8.03639		-	-	-	-
82	Inga_kursarii_TI_2062		Diploid	8766.6	fixed_2	normal-uniform	-17503.1	-40.1596	diploid	tetraploid	Diploid	954	0	46	1.36467		-	-	-	-
83	Inga_lallensis_RAM_7221		Diploid	43405.5	fixed_2	normal-uniform	-86781.8	-59022.3	diploid	tetraploid	Unclear	426	0	574	1.13723		-	-	-	-
84	Inga_lanceifolia_FCPG_744		Diploid	7368.53	fixed_2	normal-uniform	-14707.5	-39.5028	diploid	tetraploid	Diploid	1000	0	0	0.833965		-	-	-	-
85	Inga_lateriflora_KD_4739		Tetraploid	22452.9	fixed_2	normal-uniform	-44836.9	-30623.1	tetraploid	diploid	Diploid	768	0	232	1.74375	Allotetraploid	0.00347058	0.106483	0.00510679	0.88494
86	Inga_latipes_TDP_13611		Diploid	6753.29	fixed_2	normal-uniform	-13477.2	-38.6813	diploid	tetraploid	Diploid	998	0	2	0.833965		-	-	-	-
87	Inga_laurina_TI_1387	Tetraploid (2n=52) (Hanson 1995); Diploid (2n=26) and tetraploid (2n=52) in Brazil (Figueiredo et al 2014) - Our sampled accession is from Ecuador	Diploid	8614.2	fixed_2	normal-uniform	-17198.3	-40.1033	diploid	tetraploid	Diploid	995	0	5	1.06141		-	-	-	-
88	Inga_leiocalycina_TI_2052	Diploid (2n=26) (Hanson 1995)	Diploid	8779.85	fixed_2	normal-uniform	-17529.6	-40.1474	diploid	tetraploid	Diploid	920	0	80	1.06141		-	-	-	-
89	Inga_lenticellata_JK_33		Diploid	7433.31	fixed_2	normal-uniform	-14836.8	-39.7751	diploid	tetraploid	Diploid	946	0	54	2.42608		-	-	-	-
90	Inga_lentiscifolia_DMN_1298		Diploid	7746.99	fixed_2	normal-uniform	-15464.2	-48.7709	diploid	tetraploid	Diploid	813	0	187	0.90978		-	-	-	-
91	Inga_leonis_TDP_13597		Diploid	5824.09	fixed_2	normal-uniform	-11619.2	-66.1861	diploid	tetraploid	Diploid	967	0	33	0.75815		-	-	-	-
92	Inga_leptantha_JMF_1399		Diploid	7529.11	fixed_2	normal-uniform	-15028.4	-39.8264	diploid	tetraploid	Diploid	997	0	3	2.65353		-	-	-	-
93	Inga_lineata_KD_2990		Diploid	6948.5	fixed_2	normal-uniform	-13867.6	-99.4448	diploid	tetraploid	Diploid	996	0	4	0.833965		-	-	-	-
94	Inga_litoralis_TDP_13578		Diploid	6955.86	fixed_2	normal-uniform	-13882.3	-81.8454	diploid	tetraploid	Diploid	945	0	55	0.90978		-	-	-	-
95	Inga_lomatophylla_FG_170		Diploid	8142.56	fixed_2	normal-uniform	-16255.3	-57.3349	diploid	tetraploid	Diploid	1000	0	0	2.27445		-	-	-	-
96	Inga_longiflora_KD_5514		Diploid	7956.36	fixed_2	normal-uniform	-15882.8	-39.8448	diploid	tetraploid	Diploid	995	0	5	3.41168		-	-	-	-
97	Inga_longifoliola_JFD_248		Diploid	7172.01	fixed_2	normal-uniform	-14314.3	-19.8078	diploid	triploid	Diploid	966	0	34	1.21304		-	-	-	-
98	Inga_longipedunculata_FG_107		Diploid	7707.83	fixed_2	normal-uniform	-15385.9	-39.6666	diploid	tetraploid	Diploid	988	0	12	1.66793		-	-	-	-
99	Inga_longipes_KD_2469		Diploid	7712.56	fixed_2	normal-uniform	-15395.5	-149.6	diploid	tetraploid	Diploid	977	0	23	1.06141		-	-	-	-
100	Inga_loubryana_FG_33		Diploid	9040.68	fixed_2	normal-uniform	-18051	-43.8404	diploid	tetraploid	Diploid	989	0	11	1.13723		-	-	-	-
101	Inga_luschnathiana_JMF_1446		Diploid	9513.55	fixed_2	normal-uniform	-18996.8	-40.1023	diploid	tetraploid	Diploid	885	0	115	1.06141		-	-	-	-
102	Inga_macrophylla_KD_876		Diploid	6380.3	fixed_2	normal-uniform	-12731.3	-38.2887	diploid	tetraploid	Diploid	994	0	6	0.90978		-	-	-	-
103	Inga_manabiensis_VVE_469		Diploid	5826.62	fixed_2	normal-uniform	-11624.2	-38.7368	diploid	tetraploid	Diploid	1000	0	0	0.833965		-	-	-	-
104	Inga_marginata_KD_1031	Diploid (2n=26) (Hanson 1995)	Diploid	8375.88	fixed_2	normal-uniform	-16721.8	-54.1543	diploid	tetraploid	Diploid	946	0	54	1.36467		-	-	-	-
105	Inga_maritima_FCPG_753		Tetraploid	9541.57	fixed_2	normal-uniform	-19013.5	-4073.46	tetraploid	triploid	Tetraploid	29	1	970	1.06141	Autotetraploid	0.0758467	0.00843795	0.0729232	0.842792
106	Inga_martinicensis_DEL_3239		Diploid	5623.49	fixed_2	normal-uniform	-11218.1	-38.5316	diploid	tetraploid	Diploid	975	0	25	0.833965		-	-	-	-
107	Inga_maynensis_GF_3083		Tetraploid	7525.29	fixed_2	normal-uniform	-14980.9	-29.0203	tetraploid	diploid	Tetraploid	26	0	974	1.13723	Autotetraploid	0.0340205	1.21383e-09	0.0393285	0.926651
108	Inga_megaphylla_KD_816		Diploid	7846.36	fixed_2	normal-uniform	-15663	-39.67	diploid	tetraploid	Diploid	994	0	6	0.90978		-	-	-	-
109	Inga_melinonis_M_1208		Diploid	7988.35	fixed_2	normal-uniform	-15946.8	-38.9315	diploid	tetraploid	Diploid	919	0	81	1.06141		-	-	-	-
110	Inga_micheliana_RZ_1551		Diploid	6120.14	fixed_2	normal-uniform	-12211.2	-38.8217	diploid	tetraploid	Diploid	978	0	22	0.75815		-	-	-	-
111	Inga_microcalyx_DUC_10063		Tetraploid	10853.6	fixed_2	normal-uniform	-21635.2	-959.67	tetraploid	diploid	Tetraploid	0	0	1000	0.75815	Autotetraploid	0.136073	4.67052e-13	0.131803	0.732123
112	Inga_mortoniana_TDP_13604		Diploid	5363.14	fixed_2	normal-uniform	-10697.5	-36.7406	diploid	tetraploid	Diploid	1000	0	0	0.90978		-	-	-	-
113	Inga_multicaulis_TDP_13760	Diploid (2n=26) (Hanson 1995)	Diploid	5860.31	fixed_2	normal-uniform	-11691.6	-38.671	diploid	tetraploid	Diploid	939	0	61	0.833965		-	-	-	-
114	Inga_multinervis_TI_127		Diploid	7659.25	fixed_2	normal-uniform	-15288.8	-37.3932	diploid	tetraploid	Diploid	719	0	281	2.12282		-	-	-	-
115	Inga_nobilis_TI_981		Diploid	7191.34	fixed_2	normal-uniform	-14353.2	-45.6391	diploid	tetraploid	Diploid	837	0	163	0.833965		-	-	-	-
116	Inga_nouragensis_KD_4721		Diploid	8624.35	fixed_2	normal-uniform	-17218.8	-229.323	diploid	tetraploid	Diploid	992	0	8	2.12282		-	-	-	-
117	Inga_obidensis_KD_7040		Diploid	8128.66	fixed_2	normal-uniform	-16227.6	-39.4843	diploid	tetraploid	Diploid	917	0	83	0.75815		-	-	-	-
118	Inga_oerstediana_TAKPDC_1277	Diploid (2n=26) (Hanson 1995)	Diploid	7832.3	fixed_2	normal-uniform	-15634.8	-39.6758	diploid	tetraploid	Diploid	994	0	6	3.71494		-	-	-	-
119	Inga_ornata_TDP_18465		Diploid	8312.4	fixed_2	normal-uniform	-16594.9	-39.8261	diploid	tetraploid	Diploid	996	0	4	2.12282		-	-	-	-
120	Inga_pallida_BAN_1165		Diploid	5062.49	fixed_2	normal-uniform	-10096.3	-37.9925	diploid	tetraploid	Diploid	989	0	11	0.985595		-	-	-	-
121	Inga_panurensis_RJELS_842		Diploid	6906.77	fixed_2	normal-uniform	-13784	-39.3627	diploid	tetraploid	Diploid	994	0	6	0.985595		-	-	-	-
122	Inga_paraensis_FG_91		Diploid	7968.96	fixed_2	normal-uniform	-15908.2	-39.6599	diploid	tetraploid	Diploid	911	0	89	2.04701		-	-	-	-
123	Inga_pauciflora_TAKPDC_1275		Diploid	9122.98	fixed_2	normal-uniform	-18216	-39.9889	diploid	tetraploid	Diploid	999	0	1	1.21304		-	-	-	-
124	Inga_peduncularis_TDP_13459		Diploid	7382.31	fixed_2	normal-uniform	-14735	-39.5645	diploid	tetraploid	Diploid	992	0	8	1.21304		-	-	-	-
125	Inga_pedunculata_JLH_742		Diploid	16048.2	fixed_2	normal-uniform	-32066.8	-9670.45	diploid	tetraploid	Unclear	508	0	492	0.90978		-	-	-	-
126	Inga_pezizifera_M_1074		Diploid	6807.91	fixed_2	normal-uniform	-13586.4	-129.626	diploid	tetraploid	Diploid	993	0	7	0.75815		-	-	-	-
127	Inga_pilosula_KD_7209		Diploid	7948.11	fixed_2	normal-uniform	-15866.5	-55.7761	diploid	tetraploid	Diploid	995	0	5	0.90978		-	-	-	-
128	Inga_pinetorum_ZAG_1238		Diploid	6359.01	fixed_2	normal-uniform	-12688.9	-38.8518	diploid	tetraploid	Diploid	1000	0	0	0.985595		-	-	-	-
129	Inga_pitmanii_LA_1775		Diploid	6695.89	fixed_2	normal-uniform	-13362.3	-35.3437	diploid	tetraploid	Diploid	994	0	6	0.985595		-	-	-	-
130	Inga_platyptera_LCS_743		Diploid	6725.56	fixed_2	normal-uniform	-13421.6	-39.2541	diploid	tetraploid	Diploid	1000	0	0	8.71873		-	-	-	-
131	Inga_poeppigiana_LA_2023		Diploid	7093.78	fixed_2	normal-uniform	-14158	-39.3875	diploid	tetraploid	Diploid	953	0	47	1.21304		-	-	-	-
132	Inga_porcata_KD_405		Diploid	6843	fixed_2	normal-uniform	-13656.5	-39.3949	diploid	tetraploid	Diploid	1000	0	0	4.77635		-	-	-	-
133	Inga_pruriens_KD_693		Diploid	8122.45	fixed_2	normal-uniform	-16215	-53.4858	diploid	tetraploid	Diploid	975	0	25	0.90978		-	-	-	-
134	Inga_psittacorum_KD_1860		Diploid	8632.54	fixed_2	normal-uniform	-17235.2	-39.8907	diploid	tetraploid	Diploid	901	0	99	0.75815		-	-	-	-
135	Inga_punctata_TI_1825	Diploid (2n=26) (Hanson 1995)	Diploid	8967	fixed_2	normal-uniform	-17903.9	-40.1509	diploid	tetraploid	Diploid	997	0	3	1.28886		-	-	-	-
136	Inga_retinocarpa_FG_34		Diploid	9181.42	fixed_2	normal-uniform	-18332.4	-40.0914	diploid	triploid	Diploid	900	0	100	1.66793		-	-	-	-
137	Inga_rhynchocalyx_M1831		Diploid	7714.88	fixed_2	normal-uniform	-15399.9	-39.7834	diploid	tetraploid	Diploid	817	0	183	8.26384		-	-	-	-
138	Inga_rubiginosa_FG_157		Diploid	8383.15	fixed_2	normal-uniform	-16736.4	-39.887	diploid	tetraploid	Diploid	993	0	7	2.65353		-	-	-	-
139	Inga_ruiziana_LA_2692		Diploid	7682.05	fixed_2	normal-uniform	-15334.5	-39.5498	diploid	tetraploid	Diploid	997	0	3	0.90978		-	-	-	-
140	Inga_rusbyi_TDP_16448		Diploid	5854.45	fixed_2	normal-uniform	-11679.8	-38.7846	diploid	tetraploid	Diploid	983	0	17	1.06141		-	-	-	-
141	Inga_saltensis_TDP_18480		Diploid	8197.47	fixed_2	normal-uniform	-16365.1	-38.5978	diploid	tetraploid	Diploid	985	0	15	2.42608		-	-	-	-
142	Inga_samanensis_PEO_15		Diploid	4695.76	fixed_2	normal-uniform	-9363.1	-36.643	diploid	tetraploid	Diploid	1000	0	0	0.75815		-	-	-	-
143	Inga_sapindoides_LA_2696	Diploid (2n=26) (Hanson 1995)	Diploid	7771.41	fixed_2	normal-uniform	-15513	-39.7369	diploid	tetraploid	Diploid	969	0	31	1.28886		-	-	-	-
144	Inga_schinifolia_LCS_748		Diploid	7374.13	fixed_2	normal-uniform	-14718.6	-39.5461	diploid	tetraploid	Diploid	1000	0	0	5.83776		-	-	-	-
145	Inga_sellowiana_JBB_460		Diploid	8342.83	fixed_2	normal-uniform	-16655.5	-40.192	diploid	tetraploid	Diploid	987	0	13	1.89538		-	-	-	-
146	Inga_sertulifera_KD_533	Diploid (2n=26) (Hanson 1995)	Diploid	9309.53	fixed_2	normal-uniform	-18588.7	-40.4485	diploid	tetraploid	Diploid	994	0	6	6.36846		-	-	-	-
147	Inga_sessilis_LCS_725		Diploid	7242.34	fixed_2	normal-uniform	-14455.1	-39.4954	diploid	tetraploid	Diploid	1000	0	0	5.00379		-	-	-	-
148	Inga_setosa_TAKPDC_1500		Diploid	6380.85	fixed_2	normal-uniform	-12732.4	-39.0316	diploid	tetraploid	Diploid	956	0	44	1.21304		-	-	-	-
149	Inga_sierrae_QJ_838		Diploid	6432.4	fixed_2	normal-uniform	-12835.4	-39.1787	diploid	tetraploid	Diploid	999	0	1	0.985595		-	-	-	-
150	Inga_silanchensis_TIP_1332		Tetraploid	6732.33	fixed_2	normal-uniform	-13395.8	-117.085	tetraploid	diploid	Tetraploid	2	0	998	1.28886	Autotetraploid	0.0561666	7.03258e-10	0.0595123	0.884321
151	Inga_skutchii_TDP_13570		Diploid	5798.84	fixed_2	normal-uniform	-11568.7	-38.5771	diploid	tetraploid	Diploid	782	0	218	0.985595		-	-	-	-
152	Inga_spectabilis_KD_4626	Diploid (2n=26) (Hanson 1995)	Diploid	7420.31	fixed_2	normal-uniform	-14810.9	-36.6708	diploid	tetraploid	Diploid	991	0	9	1.97119		-	-	-	-
153	Inga_splendens_FG_3		Diploid	7668.41	fixed_2	normal-uniform	-15307.2	-57.2759	diploid	tetraploid	Diploid	1000	0	0	1.21304		-	-	-	-
154	Inga_steinbachii_KD_130		Diploid	8058.95	fixed_2	normal-uniform	-16087.9	-40.0308	diploid	tetraploid	Diploid	995	0	5	8.41547		-	-	-	-
155	Inga_stenocalyx_TDP_13497		Diploid	6284.09	fixed_2	normal-uniform	-12539	-36.8178	diploid	tetraploid	Diploid	927	0	73	0.985595		-	-	-	-
156	Inga_stenoptera_KD_4119		Diploid	8340.24	fixed_2	normal-uniform	-16650.6	-39.8538	diploid	tetraploid	Diploid	992	0	8	7.80895		-	-	-	-
157	Inga_stipulacea_KD_191		Diploid	7599.59	fixed_2	normal-uniform	-15169.5	-41.1294	diploid	tetraploid	Diploid	939	0	61	0.75815		-	-	-	-
158	Inga_stipularis_M9AA		Diploid	8935.64	fixed_2	normal-uniform	-17841.1	-40.2761	diploid	tetraploid	Diploid	996	0	4	3.86657		-	-	-	-
159	Inga_striata_TDP_18464	Diploid (2n=26) in Brazil (Figueiredo et al 2014) - Our sampled accession is from Peru	Tetraploid	10370.8	fixed_2	normal-uniform	-20670.5	-516.101	tetraploid	diploid	Tetraploid	266	0	734	2.19864	Autotetraploid	0.135132	0.0225532	0.142066	0.700249
160	Inga_suaveolens_KD_286		Tetraploid	8362.43	fixed_2	normal-uniform	-16655.8	-1948	tetraploid	diploid	Diploid	733	0	267	0.833965	Allotetraploid	0.00293377	0.1197	0.00199576	0.875371
161	Inga_subcapitata_TI_2035		Diploid	8400.89	fixed_2	normal-uniform	-16771.8	-40.0523	diploid	tetraploid	Diploid	985	0	15	1.81956		-	-	-	-
162	Inga_suberosa_M45B		Diploid	8679.51	fixed_2	normal-uniform	-17328.9	-40.1512	diploid	tetraploid	Diploid	980	0	20	4.47309		-	-	-	-
163	Inga_subnuda_JMF_1447	Diploid (2n=26) in Brazil (Figueiredo et al., 2014)	Diploid	8070.36	fixed_2	normal-uniform	-16110.9	-54.0155	diploid	tetraploid	Diploid	932	0	68	0.90978		-	-	-	-
164	Inga_tarapotensis_WALL_28788		Tetraploid	9200.39	fixed_2	normal-uniform	-18331.2	-3519.78	tetraploid	diploid	Diploid	603	0	397	1.21304	Allotetraploid	0.00550359	0.019537	0.013334	0.961625
165	Inga_tenuicalyx_KD_6172		Diploid	8153.34	fixed_2	normal-uniform	-16276.9	-39.7874	diploid	tetraploid	Diploid	1000	0	0	0.985595		-	-	-	-
166	Inga_tenuis_FCPG_743		Diploid	7897.17	fixed_2	normal-uniform	-15764.6	-39.7227	diploid	tetraploid	Diploid	989	0	11	0.90978		-	-	-	-
167	Inga_tenuistipula_LA_446		Diploid	6706.72	fixed_2	normal-uniform	-13384.1	-37.4771	diploid	tetraploid	Diploid	953	0	47	1.06141		-	-	-	-
168	Inga_tessmannii_RST_01_3_1		Diploid	7209.85	fixed_2	normal-uniform	-14390.1	-39.4287	diploid	tetraploid	Diploid	1000	0	0	0.833965		-	-	-	-
169	Inga_thibaudiana_M32AC	Diploid (2n=26) in Brazil (Figueiredo et al., 2014)	Diploid	7815.59	fixed_2	normal-uniform	-15601.4	-39.689	diploid	tetraploid	Diploid	929	0	71	1.06141		-	-	-	-
170	Inga_tocacheana_KD_622		Diploid	8778.34	fixed_2	normal-uniform	-17526.6	-40.1669	diploid	tetraploid	Diploid	995	0	5	10.4625		-	-	-	-
171	Inga_tomentosa_LA_1810		Diploid	6108.4	fixed_2	normal-uniform	-12187.6	-25.9119	diploid	triploid	Diploid	745	0	255	1.5163		-	-	-	-
172	Inga_tonduzii_TDP_13595		Diploid	6507.19	fixed_2	normal-uniform	-12985.1	-39.0726	diploid	tetraploid	Diploid	997	0	3	0.985595		-	-	-	-
173	Inga_tripa_GV_58		Diploid	7845.68	fixed_2	normal-uniform	-15661.4	-39.9774	diploid	tetraploid	Diploid	996	0	4	1.59212		-	-	-	-
174	Inga_umbellifera_FG_AQ	Diploid (2n=26) (Hanson 1995)	Diploid	7202.7	fixed_2	normal-uniform	-14375.8	-39.4877	diploid	tetraploid	Diploid	1000	0	0	1.13723		-	-	-	-
175	Inga_umbratica_TI_2039		Diploid	9870.05	fixed_2	normal-uniform	-19709.8	-40.4369	diploid	tetraploid	Diploid	1000	0	0	1.5163		-	-	-	-
176	Inga_unica_JRP_3016		Diploid	6915.56	fixed_2	normal-uniform	-13801.5	-31.8713	diploid	triploid	Diploid	940	0	60	0.75815		-	-	-	-
177	Inga_urceolata_RP_2447		Diploid	5972.3	fixed_2	normal-uniform	-11915.5	-38.8485	diploid	tetraploid	Diploid	998	0	2	1.06141		-	-	-	-
178	Inga_ursi_RAM_4484		Tetraploid	8321.88	fixed_2	normal-uniform	-16573.4	-8.90388	tetraploid	diploid	Tetraploid	181	0	819	1.06141	Autotetraploid	0.0329717	4.03509e-13	0.0423445	0.924684
179	Inga_velutina_TI_651		Diploid	7292.31	fixed_2	normal-uniform	-14555.1	-38.7531	diploid	tetraploid	Diploid	870	0	130	0.833965		-	-	-	-
180	Inga_venusta_LA_2739		Diploid	7205.06	fixed_2	normal-uniform	-14380.6	-39.442	diploid	tetraploid	Diploid	1000	0	0	0.90978		-	-	-	-
181	Inga_vera_BCI_8579	Diploid (2n=26) in Brazil (Figueiredo et al., 2014)	Diploid	9559.57	fixed_2	normal-uniform	-19088.6	-40.7611	diploid	tetraploid	Diploid	998	0	2	8.18802		-	-	-	-
182	Inga_villosissima_RWD_2010		Diploid	6009.97	fixed_2	normal-uniform	-11990.9	-38.638	diploid	tetraploid	Diploid	940	0	60	0.75815		-	-	-	-
183	Inga_virescens_JMS_1544		Diploid	6317.78	fixed_2	normal-uniform	-12606.3	-39.0104	diploid	tetraploid	Diploid	986	0	14	0.985595		-	-	-	-
184	Inga_virgultosa_FG_187		Diploid	8114.08	fixed_2	normal-uniform	-16198.3	-39.8052	diploid	tetraploid	Diploid	995	0	5	1.89538		-	-	-	-
185	Inga_vismiifolia_TI_2026		Diploid	8701.48	fixed_2	normal-uniform	-17372.8	-40.2351	diploid	tetraploid	Diploid	997	0	3	2.42608		-	-	-	-
186	Inga_vulpina_LCS_680		Tetraploid	9829.97	fixed_2	normal-uniform	-19589	-1524.56	tetraploid	diploid	Tetraploid	18	0	982	6.14102	Autotetraploid	0.12401	0.00764803	0.128165	0.740177
187	Inga_xalapensis_MEN_3079		Diploid	6740.52	fixed_2	normal-uniform	-13451.7	-55.4071	diploid	tetraploid	Diploid	993	0	7	0.75815		-	-	-	-
188	Inga_xinguensis_CPS_15035		Diploid	7403.16	fixed_2	normal-uniform	-14776.7	-39.5032	diploid	tetraploid	Diploid	994	0	6	0.833965		-	-	-	-
189	Inga_yasuniana_KD_284		Diploid	8037.56	fixed_2	normal-uniform	-16045.4	-39.6526	diploid	tetraploid	Diploid	923	0	77	0.833965		-	-	-	-
190	Zygia_sp.mediana_Zygia917		Diploid	9605.16	fixed_2	normal-uniform	-19179.8	-40.7429	diploid	tetraploid	Diploid	980	0	20	2.80516		-	-	-	-
191	Inga_cylindrica.aff_MB_ZNC	Tetraploid (2n=52) in Brazil (Figueiredo et al 2014) - Our sampled accession is from Brazil (Minas Gerais)	Diploid	9264.67	fixed_2	normal-uniform	-18499.1	-40.3052	diploid	tetraploid	Diploid	997	0	3	NA		-	-	-	-
192	Inga_cylindrica_FG_35	Tetraploid (2n=52) in Brazil (Figueiredo et al 2014) - Our sampled accession is from French Guiana (Nouragues)	Diploid	8661.05	fixed_2	normal-uniform	-17291.9	-31.7196	diploid	tetraploid	Diploid	946	0	54	NA		-	-	-	-
193	Inga_heterophylla_M_1399	Diploid (2n=26) in Bolivia (Hanson 1995), this individual is from Brazil (Manaus)	Diploid	9660.41	fixed_2	normal-uniform	-19290.6	-39.1901	diploid	tetraploid	Diploid	998	0	2	NA		-	-	-	-
194	Inga_laurina_JMF_1409	Tetraploid (2n=52) (Hanson 1995); Diploid (2n=26) and tetraploid (2n=52) in Brazil (Figueiredo et al 2014) - Our sampled accession is from Brazil (Rio de Janeiro)	Tetraploid	11819.1	fixed_2	normal-uniform	-23565.9	-1478.05	tetraploid	diploid	Tetraploid	0	0	1000	NA	Autotetraploid	0.119853	2.01528e-06	0.118759	0.761387
195	Inga_striata_FCPG_752	Diploid (2n=26) in Brazil (Figueiredo et al 2014) - Our sampled accesion is from Brazil (Rio de Janeiro)	Diploid	8507.94	fixed_2	normal-uniform	-16985.8	-40.0947	diploid	tetraploid	Diploid	999	0	1	NA		-	-	-	-
196	Inga_striata_LCS_627	Diploid (2n=26) in Brazil (Figueiredo et al 2014) - Our sampled accession is from Brazil (Minas Gerais)	Diploid	8241.56	fixed_2	normal-uniform	-16453.1	-39.9948	diploid	tetraploid	Diploid	1000	0	0	NA		-	-	-	-
197	Inga_capitata_TI_687	Tetraploid (2n=52) in Brazil (Figueiredo et al 2014) - Our sampled accession is from Ecuador	Diploid	8784.2	fixed_2	normal-uniform	-17538.3	-35.5179	diploid	tetraploid	Diploid	1000	0	0	NA		-	-	-	-

## Sheet: All_model_BICdiffs
BICdif	winnerBIC	secondBIC	Distribution	Type	sample
-39.2854	diploid	tetraploid	normal-uniform	fixed_2	Inga_acreana_TI_748
-1.4502e+06	tetraploid	triploid	normal	fixed	Inga_acreana_TI_748
-3325.69	tetraploid	triploid	normal	fixed_2	Inga_acreana_TI_748
-1820.28	tetraploid	triploid	normal	fixed_3	Inga_acreana_TI_748
-19.6539	diploid	tetraploid	normal-uniform	fixed	Inga_acreana_TI_748
-1895.63	tetraploid	diploid	normal-uniform	fixed_3	Inga_acreana_TI_748
-2583.87	tetraploid	triploid	beta	fixed	Inga_acreana_TI_748
-1564.33	tetraploid	diploid	beta	fixed_2	Inga_acreana_TI_748
-938.744	tetraploid	diploid	beta	fixed_3	Inga_acreana_TI_748
-20.9669	diploid	tetraploid	beta-uniform	fixed	Inga_acreana_TI_748
-373.432	tetraploid	diploid	beta-uniform	fixed_2	Inga_acreana_TI_748
-1194.09	tetraploid	diploid	beta-uniform	fixed_3	Inga_acreana_TI_748
-1652.28	tetraploid	triploid	beta-binomial	fixed	Inga_acreana_TI_748
-2396.47	tetraploid	diploid	beta-binomial	fixed_2	Inga_acreana_TI_748
-895.705	tetraploid	diploid	beta-binomial	fixed_3	Inga_acreana_TI_748
-1652.3	tetraploid	triploid	beta-binomial-uniform	fixed	Inga_acreana_TI_748
-2396.41	tetraploid	diploid	beta-binomial-uniform	fixed_2	Inga_acreana_TI_748
-1036.97	tetraploid	diploid	beta-binomial-uniform	fixed_3	Inga_acreana_TI_748
-36.3605	diploid	tetraploid	normal-uniform	fixed_2	Inga_acrocephala_KD_4659
-1.51331e+06	tetraploid	triploid	normal	fixed	Inga_acrocephala_KD_4659
-3350.26	tetraploid	triploid	normal	fixed_2	Inga_acrocephala_KD_4659
-2222.59	tetraploid	triploid	normal	fixed_3	Inga_acrocephala_KD_4659
-19.766	diploid	tetraploid	normal-uniform	fixed	Inga_acrocephala_KD_4659
-2339.97	tetraploid	triploid	normal-uniform	fixed_3	Inga_acrocephala_KD_4659
-2070.5	tetraploid	triploid	beta	fixed	Inga_acrocephala_KD_4659
-1610.3	tetraploid	triploid	beta	fixed_2	Inga_acrocephala_KD_4659
-1336.98	tetraploid	triploid	beta	fixed_3	Inga_acrocephala_KD_4659
-25.1036	tetraploid	diploid	beta-uniform	fixed	Inga_acrocephala_KD_4659
-513.69	tetraploid	diploid	beta-uniform	fixed_2	Inga_acrocephala_KD_4659
-1909.9	tetraploid	triploid	beta-uniform	fixed_3	Inga_acrocephala_KD_4659
-811.089	tetraploid	triploid	beta-binomial	fixed	Inga_acrocephala_KD_4659
-2550.04	tetraploid	triploid	beta-binomial	fixed_2	Inga_acrocephala_KD_4659
-1490.85	tetraploid	triploid	beta-binomial	fixed_3	Inga_acrocephala_KD_4659
-811.051	tetraploid	triploid	beta-binomial-uniform	fixed	Inga_acrocephala_KD_4659
-2550.07	tetraploid	triploid	beta-binomial-uniform	fixed_2	Inga_acrocephala_KD_4659
-1782.24	tetraploid	triploid	beta-binomial-uniform	fixed_3	Inga_acrocephala_KD_4659
-39.5665	diploid	tetraploid	normal-uniform	fixed_2	Inga_adenophylla_KD_6412
-1.57555e+06	tetraploid	triploid	normal	fixed	Inga_adenophylla_KD_6412
-3830.73	tetraploid	triploid	normal	fixed_2	Inga_adenophylla_KD_6412
-1940.83	tetraploid	triploid	normal	fixed_3	Inga_adenophylla_KD_6412
-19.7907	diploid	tetraploid	normal-uniform	fixed	Inga_adenophylla_KD_6412
-1643.41	tetraploid	diploid	normal-uniform	fixed_3	Inga_adenophylla_KD_6412
-3272.29	tetraploid	triploid	beta	fixed	Inga_adenophylla_KD_6412
-1690.28	tetraploid	diploid	beta	fixed_2	Inga_adenophylla_KD_6412
-822.216	tetraploid	diploid	beta	fixed_3	Inga_adenophylla_KD_6412
-19.7858	diploid	tetraploid	beta-uniform	fixed	Inga_adenophylla_KD_6412
-334.858	tetraploid	diploid	beta-uniform	fixed_2	Inga_adenophylla_KD_6412
-1040.35	tetraploid	diploid	beta-uniform	fixed_3	Inga_adenophylla_KD_6412
-2265.81	tetraploid	triploid	beta-binomial	fixed	Inga_adenophylla_KD_6412
-2644.12	tetraploid	diploid	beta-binomial	fixed_2	Inga_adenophylla_KD_6412
-754.959	tetraploid	diploid	beta-binomial	fixed_3	Inga_adenophylla_KD_6412
-2265.74	tetraploid	triploid	beta-binomial-uniform	fixed	Inga_adenophylla_KD_6412
-2644.05	tetraploid	diploid	beta-binomial-uniform	fixed_2	Inga_adenophylla_KD_6412
-904.074	tetraploid	diploid	beta-binomial-uniform	fixed_3	Inga_adenophylla_KD_6412
-46.8895	diploid	tetraploid	normal-uniform	fixed_2	Inga_affinis_KD_7184
-1.72612e+06	tetraploid	triploid	normal	fixed	Inga_affinis_KD_7184
-4031.36	tetraploid	diploid	normal	fixed_2	Inga_affinis_KD_7184
-1494.51	tetraploid	diploid	normal	fixed_3	Inga_affinis_KD_7184
-19.9252	diploid	tetraploid	normal-uniform	fixed	Inga_affinis_KD_7184
-1176.14	tetraploid	diploid	normal-uniform	fixed_3	Inga_affinis_KD_7184
-4236.26	tetraploid	triploid	beta	fixed	Inga_affinis_KD_7184
-1476.24	tetraploid	diploid	beta	fixed_2	Inga_affinis_KD_7184
-213.577	tetraploid	diploid	beta	fixed_3	Inga_affinis_KD_7184
-19.9274	diploid	tetraploid	beta-uniform	fixed	Inga_affinis_KD_7184
-284.863	tetraploid	diploid	beta-uniform	fixed_2	Inga_affinis_KD_7184
-705.067	tetraploid	diploid	beta-uniform	fixed_3	Inga_affinis_KD_7184
-3147.39	tetraploid	triploid	beta-binomial	fixed	Inga_affinis_KD_7184
-2983.15	tetraploid	diploid	beta-binomial	fixed_2	Inga_affinis_KD_7184
-509.691	tetraploid	diploid	beta-binomial	fixed_3	Inga_affinis_KD_7184
-3147.39	tetraploid	triploid	beta-binomial-uniform	fixed	Inga_affinis_KD_7184
-2983.39	tetraploid	diploid	beta-binomial-uniform	fixed_2	Inga_affinis_KD_7184
-676.728	tetraploid	diploid	beta-binomial-uniform	fixed_3	Inga_affinis_KD_7184
-33.5385	diploid	tetraploid	normal-uniform	fixed_2	Inga_alata_TI_1961
-1.56368e+06	tetraploid	triploid	normal	fixed	Inga_alata_TI_1961
-3415.39	tetraploid	triploid	normal	fixed_2	Inga_alata_TI_1961
-1834.8	tetraploid	triploid	normal	fixed_3	Inga_alata_TI_1961
-19.9417	diploid	tetraploid	normal-uniform	fixed	Inga_alata_TI_1961
-2006	tetraploid	triploid	normal-uniform	fixed_3	Inga_alata_TI_1961
-1989.6	tetraploid	triploid	beta	fixed	Inga_alata_TI_1961
-2070.85	tetraploid	triploid	beta	fixed_2	Inga_alata_TI_1961
-1035.07	tetraploid	triploid	beta	fixed_3	Inga_alata_TI_1961
-10.3733	diploid	tetraploid	beta-uniform	fixed	Inga_alata_TI_1961
-341.7	tetraploid	diploid	beta-uniform	fixed_2	Inga_alata_TI_1961
-1648.38	tetraploid	triploid	beta-uniform	fixed_3	Inga_alata_TI_1961
-372.669	tetraploid	triploid	beta-binomial	fixed	Inga_alata_TI_1961
-2558.02	tetraploid	triploid	beta-binomial	fixed_2	Inga_alata_TI_1961
-1103.48	tetraploid	triploid	beta-binomial	fixed_3	Inga_alata_TI_1961
-372.676	tetraploid	triploid	beta-binomial-uniform	fixed	Inga_alata_TI_1961
-2558.29	tetraploid	triploid	beta-binomial-uniform	fixed_2	Inga_alata_TI_1961
-1441.93	tetraploid	triploid	beta-binomial-uniform	fixed_3	Inga_alata_TI_1961
-39.9604	diploid	tetraploid	normal-uniform	fixed_2	Inga_alba_KD_55
-1.74113e+06	tetraploid	triploid	normal	fixed	Inga_alba_KD_55
-4104.91	tetraploid	triploid	normal	fixed_2	Inga_alba_KD_55
-2237.12	tetraploid	triploid	normal	fixed_3	Inga_alba_KD_55
-19.9876	diploid	tetraploid	normal-uniform	fixed	Inga_alba_KD_55
-2213.55	tetraploid	diploid	normal-uniform	fixed_3	Inga_alba_KD_55
-3495.74	tetraploid	triploid	beta	fixed	Inga_alba_KD_55
-2008.81	tetraploid	diploid	beta	fixed_2	Inga_alba_KD_55
-1218.83	tetraploid	diploid	beta	fixed_3	Inga_alba_KD_55
-19.9798	diploid	tetraploid	beta-uniform	fixed	Inga_alba_KD_55
-359.74	tetraploid	diploid	beta-uniform	fixed_2	Inga_alba_KD_55
-1491.04	tetraploid	diploid	beta-uniform	fixed_3	Inga_alba_KD_55
-1822.91	tetraploid	triploid	beta-binomial	fixed	Inga_alba_KD_55
-2994.14	tetraploid	diploid	beta-binomial	fixed_2	Inga_alba_KD_55
-1276.17	tetraploid	diploid	beta-binomial	fixed_3	Inga_alba_KD_55
-1822.94	tetraploid	triploid	beta-binomial-uniform	fixed	Inga_alba_KD_55
-2993.88	tetraploid	diploid	beta-binomial-uniform	fixed_2	Inga_alba_KD_55
-1418.79	tetraploid	diploid	beta-binomial-uniform	fixed_3	Inga_alba_KD_55
-35.7209	diploid	tetraploid	normal-uniform	fixed_2	Inga_allenii_TDP_13574
-1.18944e+06	tetraploid	triploid	normal	fixed	Inga_allenii_TDP_13574
-2517.09	tetraploid	triploid	normal	fixed_2	Inga_allenii_TDP_13574
-1807.48	tetraploid	triploid	normal	fixed_3	Inga_allenii_TDP_13574
-19.3364	diploid	tetraploid	normal-uniform	fixed	Inga_allenii_TDP_13574
-1875	tetraploid	triploid	normal-uniform	fixed_3	Inga_allenii_TDP_13574
-1393.65	tetraploid	triploid	beta	fixed	Inga_allenii_TDP_13574
-1421.96	tetraploid	triploid	beta	fixed_2	Inga_allenii_TDP_13574
-1085.75	tetraploid	triploid	beta	fixed_3	Inga_allenii_TDP_13574
-105.007	tetraploid	diploid	beta-uniform	fixed	Inga_allenii_TDP_13574
-128.54	diploid	triploid	beta-uniform	fixed_2	Inga_allenii_TDP_13574
-1476.78	tetraploid	triploid	beta-uniform	fixed_3	Inga_allenii_TDP_13574
-580.945	tetraploid	triploid	beta-binomial	fixed	Inga_allenii_TDP_13574
-1866.98	tetraploid	triploid	beta-binomial	fixed_2	Inga_allenii_TDP_13574
-1190.81	tetraploid	triploid	beta-binomial	fixed_3	Inga_allenii_TDP_13574
-580.934	tetraploid	triploid	beta-binomial-uniform	fixed	Inga_allenii_TDP_13574
-1866.86	tetraploid	triploid	beta-binomial-uniform	fixed_2	Inga_allenii_TDP_13574
-1415.18	tetraploid	triploid	beta-binomial-uniform	fixed_3	Inga_allenii_TDP_13574
-39.7395	diploid	tetraploid	normal-uniform	fixed_2	Inga_approximata_TDP_13444
-1.39724e+06	tetraploid	triploid	normal	fixed	Inga_approximata_TDP_13444
-2443.61	tetraploid	triploid	normal	fixed_2	Inga_approximata_TDP_13444
-1559.81	tetraploid	triploid	normal	fixed_3	Inga_approximata_TDP_13444
-19.8821	diploid	tetraploid	normal-uniform	fixed	Inga_approximata_TDP_13444
-1669.71	tetraploid	triploid	normal-uniform	fixed_3	Inga_approximata_TDP_13444
-946.88	tetraploid	triploid	beta	fixed	Inga_approximata_TDP_13444
-1537.82	tetraploid	triploid	beta	fixed_2	Inga_approximata_TDP_13444
-892.716	tetraploid	triploid	beta	fixed_3	Inga_approximata_TDP_13444
-25.5651	tetraploid	triploid	beta-uniform	fixed	Inga_approximata_TDP_13444
-178.001	tetraploid	diploid	beta-uniform	fixed_2	Inga_approximata_TDP_13444
-1191.92	tetraploid	triploid	beta-uniform	fixed_3	Inga_approximata_TDP_13444
-848.106	triploid	tetraploid	beta-binomial	fixed	Inga_approximata_TDP_13444
-1419.88	tetraploid	triploid	beta-binomial	fixed_2	Inga_approximata_TDP_13444
-519.044	tetraploid	triploid	beta-binomial	fixed_3	Inga_approximata_TDP_13444
-848.141	triploid	tetraploid	beta-binomial-uniform	fixed	Inga_approximata_TDP_13444
-1419.96	tetraploid	triploid	beta-binomial-uniform	fixed_2	Inga_approximata_TDP_13444
-843.908	tetraploid	triploid	beta-binomial-uniform	fixed_3	Inga_approximata_TDP_13444
-39.9272	diploid	tetraploid	normal-uniform	fixed_2	Inga_aptera_DMN_1737
-1.64528e+06	tetraploid	triploid	normal	fixed	Inga_aptera_DMN_1737
-3749.24	tetraploid	triploid	normal	fixed_2	Inga_aptera_DMN_1737
-1957.63	tetraploid	triploid	normal	fixed_3	Inga_aptera_DMN_1737
-19.9727	diploid	tetraploid	normal-uniform	fixed	Inga_aptera_DMN_1737
-2135.2	tetraploid	triploid	normal-uniform	fixed_3	Inga_aptera_DMN_1737
-2649.14	tetraploid	triploid	beta	fixed	Inga_aptera_DMN_1737
-2447.12	tetraploid	triploid	beta	fixed_2	Inga_aptera_DMN_1737
-1211.75	tetraploid	triploid	beta	fixed_3	Inga_aptera_DMN_1737
-24.6178	diploid	tetraploid	beta-uniform	fixed	Inga_aptera_DMN_1737
-319.448	tetraploid	diploid	beta-uniform	fixed_2	Inga_aptera_DMN_1737
-1497.75	tetraploid	diploid	beta-uniform	fixed_3	Inga_aptera_DMN_1737
-971.387	tetraploid	triploid	beta-binomial	fixed	Inga_aptera_DMN_1737
-2957.7	tetraploid	diploid	beta-binomial	fixed_2	Inga_aptera_DMN_1737
-1294.38	tetraploid	diploid	beta-binomial	fixed_3	Inga_aptera_DMN_1737
-971.315	tetraploid	triploid	beta-binomial-uniform	fixed	Inga_aptera_DMN_1737
-2957.57	tetraploid	diploid	beta-binomial-uniform	fixed_2	Inga_aptera_DMN_1737
-1434.22	tetraploid	diploid	beta-binomial-uniform	fixed_3	Inga_aptera_DMN_1737
-40.1482	diploid	tetraploid	normal-uniform	fixed_2	Inga_auristellae_TI_404
-1.79477e+06	tetraploid	triploid	normal	fixed	Inga_auristellae_TI_404
-4253.06	tetraploid	triploid	normal	fixed_2	Inga_auristellae_TI_404
-2324.21	tetraploid	triploid	normal	fixed_3	Inga_auristellae_TI_404
-20.0797	diploid	tetraploid	normal-uniform	fixed	Inga_auristellae_TI_404
-2487.49	tetraploid	diploid	normal-uniform	fixed_3	Inga_auristellae_TI_404
-3252.6	tetraploid	triploid	beta	fixed	Inga_auristellae_TI_404
-2121.36	tetraploid	diploid	beta	fixed_2	Inga_auristellae_TI_404
-1377.55	tetraploid	diploid	beta	fixed_3	Inga_auristellae_TI_404
-24.4482	diploid	tetraploid	beta-uniform	fixed	Inga_auristellae_TI_404
-438.189	tetraploid	diploid	beta-uniform	fixed_2	Inga_auristellae_TI_404
-1667.56	tetraploid	diploid	beta-uniform	fixed_3	Inga_auristellae_TI_404
-1598.94	tetraploid	triploid	beta-binomial	fixed	Inga_auristellae_TI_404
-3188.65	tetraploid	diploid	beta-binomial	fixed_2	Inga_auristellae_TI_404
-1455.17	tetraploid	diploid	beta-binomial	fixed_3	Inga_auristellae_TI_404
-1598.89	tetraploid	triploid	beta-binomial-uniform	fixed	Inga_auristellae_TI_404
-3188.58	tetraploid	diploid	beta-binomial-uniform	fixed_2	Inga_auristellae_TI_404
-1606.25	tetraploid	diploid	beta-binomial-uniform	fixed_3	Inga_auristellae_TI_404
-38.6804	diploid	tetraploid	normal-uniform	fixed_2	Inga_balsapambensis_TDP_13752
-1.09087e+06	tetraploid	triploid	normal	fixed	Inga_balsapambensis_TDP_13752
-1861.96	tetraploid	triploid	normal	fixed_2	Inga_balsapambensis_TDP_13752
-1163.42	tetraploid	triploid	normal	fixed_3	Inga_balsapambensis_TDP_13752
-19.3743	diploid	tetraploid	normal-uniform	fixed	Inga_balsapambensis_TDP_13752
-1252.62	tetraploid	triploid	normal-uniform	fixed_3	Inga_balsapambensis_TDP_13752
-763.056	tetraploid	triploid	beta	fixed	Inga_balsapambensis_TDP_13752
-1163.44	tetraploid	triploid	beta	fixed_2	Inga_balsapambensis_TDP_13752
-644.009	tetraploid	triploid	beta	fixed_3	Inga_balsapambensis_TDP_13752
-34.6436	tetraploid	triploid	beta-uniform	fixed	Inga_balsapambensis_TDP_13752
-112.966	tetraploid	diploid	beta-uniform	fixed_2	Inga_balsapambensis_TDP_13752
-881.314	tetraploid	triploid	beta-uniform	fixed_3	Inga_balsapambensis_TDP_13752
-15.0299	triploid	tetraploid	beta-binomial	fixed	Inga_balsapambensis_TDP_13752
-1290.07	tetraploid	triploid	beta-binomial	fixed_2	Inga_balsapambensis_TDP_13752
-587.098	tetraploid	triploid	beta-binomial	fixed_3	Inga_balsapambensis_TDP_13752
-15.0161	triploid	tetraploid	beta-binomial-uniform	fixed	Inga_balsapambensis_TDP_13752
-1290.06	tetraploid	triploid	beta-binomial-uniform	fixed_2	Inga_balsapambensis_TDP_13752
-830.431	tetraploid	triploid	beta-binomial-uniform	fixed_3	Inga_balsapambensis_TDP_13752
-1962.95	tetraploid	triploid	beta-uniform	fixed_2	Inga_barbata_MB_900
-1.77681e+06	tetraploid	triploid	normal	fixed	Inga_barbata_MB_900
-6608.04	tetraploid	triploid	normal	fixed_2	Inga_barbata_MB_900
-6061.84	tetraploid	triploid	normal	fixed_3	Inga_barbata_MB_900
-491.575	tetraploid	diploid	normal-uniform	fixed	Inga_barbata_MB_900
-1487.72	tetraploid	diploid	normal-uniform	fixed_2	Inga_barbata_MB_900
-5891.73	tetraploid	triploid	normal-uniform	fixed_3	Inga_barbata_MB_900
-1359.79	tetraploid	triploid	beta	fixed	Inga_barbata_MB_900
-4147.68	tetraploid	triploid	beta	fixed_2	Inga_barbata_MB_900
-3540.12	tetraploid	triploid	beta	fixed_3	Inga_barbata_MB_900
-24.7849	tetraploid	triploid	beta-uniform	fixed	Inga_barbata_MB_900
-4238.45	tetraploid	triploid	beta-uniform	fixed_3	Inga_barbata_MB_900
-580.088	triploid	tetraploid	beta-binomial	fixed	Inga_barbata_MB_900
-4211.83	tetraploid	triploid	beta-binomial	fixed_2	Inga_barbata_MB_900
-3632.96	tetraploid	triploid	beta-binomial	fixed_3	Inga_barbata_MB_900
-580.191	triploid	tetraploid	beta-binomial-uniform	fixed	Inga_barbata_MB_900
-4211.87	tetraploid	triploid	beta-binomial-uniform	fixed_2	Inga_barbata_MB_900
-3880.38	tetraploid	triploid	beta-binomial-uniform	fixed_3	Inga_barbata_MB_900
-39.1495	diploid	tetraploid	normal-uniform	fixed_2	Inga_barbourii_TDP_13596
-1.3735e+06	tetraploid	triploid	normal	fixed	Inga_barbourii_TDP_13596
-3044.07	tetraploid	triploid	normal	fixed_2	Inga_barbourii_TDP_13596
-1719.09	tetraploid	triploid	normal	fixed_3	Inga_barbourii_TDP_13596
-19.586	diploid	tetraploid	normal-uniform	fixed	Inga_barbourii_TDP_13596
-1852.61	tetraploid	triploid	normal-uniform	fixed_3	Inga_barbourii_TDP_13596
-2213.09	tetraploid	triploid	beta	fixed	Inga_barbourii_TDP_13596
-1882.15	tetraploid	triploid	beta	fixed_2	Inga_barbourii_TDP_13596
-1061.5	tetraploid	triploid	beta	fixed_3	Inga_barbourii_TDP_13596
-24.9881	diploid	tetraploid	beta-uniform	fixed	Inga_barbourii_TDP_13596
-318.831	tetraploid	diploid	beta-uniform	fixed_2	Inga_barbourii_TDP_13596
-1404.28	tetraploid	diploid	beta-uniform	fixed_3	Inga_barbourii_TDP_13596
-1159.49	tetraploid	triploid	beta-binomial	fixed	Inga_barbourii_TDP_13596
-2391.3	tetraploid	diploid	beta-binomial	fixed_2	Inga_barbourii_TDP_13596
-1107.16	tetraploid	diploid	beta-binomial	fixed_3	Inga_barbourii_TDP_13596
-1159.14	tetraploid	triploid	beta-binomial-uniform	fixed	Inga_barbourii_TDP_13596
-2391.22	tetraploid	diploid	beta-binomial-uniform	fixed_2	Inga_barbourii_TDP_13596
-1226.16	tetraploid	diploid	beta-binomial-uniform	fixed_3	Inga_barbourii_TDP_13596
-38.4878	diploid	tetraploid	normal-uniform	fixed_2	Inga_belizensis_ALV_6870
-1.03665e+06	tetraploid	triploid	normal	fixed	Inga_belizensis_ALV_6870
-1754.27	tetraploid	triploid	normal	fixed_2	Inga_belizensis_ALV_6870
-1058.87	tetraploid	triploid	normal	fixed_3	Inga_belizensis_ALV_6870
-19.3157	diploid	tetraploid	normal-uniform	fixed	Inga_belizensis_ALV_6870
-1150.19	tetraploid	triploid	normal-uniform	fixed_3	Inga_belizensis_ALV_6870
-613.378	tetraploid	triploid	beta	fixed	Inga_belizensis_ALV_6870
-1080.38	tetraploid	triploid	beta	fixed_2	Inga_belizensis_ALV_6870
-573.161	tetraploid	triploid	beta	fixed_3	Inga_belizensis_ALV_6870
-18.8183	tetraploid	triploid	beta-uniform	fixed	Inga_belizensis_ALV_6870
-99.0492	tetraploid	diploid	beta-uniform	fixed_2	Inga_belizensis_ALV_6870
-803.1	tetraploid	triploid	beta-uniform	fixed_3	Inga_belizensis_ALV_6870
-127.728	triploid	tetraploid	beta-binomial	fixed	Inga_belizensis_ALV_6870
-1171.54	tetraploid	triploid	beta-binomial	fixed_2	Inga_belizensis_ALV_6870
-472.047	tetraploid	triploid	beta-binomial	fixed_3	Inga_belizensis_ALV_6870
-127.727	triploid	tetraploid	beta-binomial-uniform	fixed	Inga_belizensis_ALV_6870
-1171.45	tetraploid	triploid	beta-binomial-uniform	fixed_2	Inga_belizensis_ALV_6870
-712.344	tetraploid	triploid	beta-binomial-uniform	fixed_3	Inga_belizensis_ALV_6870
-3997.36	tetraploid	diploid	normal-uniform	fixed_2	Inga_bella_EB_2319
-1.68886e+06	tetraploid	triploid	normal	fixed	Inga_bella_EB_2319
-5021.06	tetraploid	triploid	normal	fixed_2	Inga_bella_EB_2319
-4495.54	tetraploid	triploid	normal	fixed_3	Inga_bella_EB_2319
-8.26646	diploid	tetraploid	normal-uniform	fixed	Inga_bella_EB_2319
-4312.69	tetraploid	triploid	normal-uniform	fixed_3	Inga_bella_EB_2319
-2671.82	tetraploid	triploid	beta	fixed	Inga_bella_EB_2319
-3306.84	tetraploid	triploid	beta	fixed_2	Inga_bella_EB_2319
-2991.57	tetraploid	triploid	beta	fixed_3	Inga_bella_EB_2319
-117.889	tetraploid	triploid	beta-uniform	fixed	Inga_bella_EB_2319
-980.738	tetraploid	triploid	beta-uniform	fixed_2	Inga_bella_EB_2319
-3109.7	tetraploid	triploid	beta-uniform	fixed_3	Inga_bella_EB_2319
-1044.79	triploid	tetraploid	beta-binomial	fixed	Inga_bella_EB_2319
-2477.9	tetraploid	triploid	beta-binomial	fixed_2	Inga_bella_EB_2319
-1999.72	tetraploid	triploid	beta-binomial	fixed_3	Inga_bella_EB_2319
-1044.74	triploid	tetraploid	beta-binomial-uniform	fixed	Inga_bella_EB_2319
-2477.85	tetraploid	triploid	beta-binomial-uniform	fixed_2	Inga_bella_EB_2319
-2262.57	tetraploid	triploid	beta-binomial-uniform	fixed_3	Inga_bella_EB_2319
-40.342	diploid	tetraploid	normal-uniform	fixed_2	Inga_bicoloriflora_M2255
-1.95577e+06	tetraploid	triploid	normal	fixed	Inga_bicoloriflora_M2255
-4823.14	tetraploid	diploid	normal	fixed_2	Inga_bicoloriflora_M2255
-2298.86	tetraploid	diploid	normal	fixed_3	Inga_bicoloriflora_M2255
-20.2342	diploid	tetraploid	normal-uniform	fixed	Inga_bicoloriflora_M2255
-1903.11	tetraploid	diploid	normal-uniform	fixed_3	Inga_bicoloriflora_M2255
-4039.13	tetraploid	triploid	beta	fixed	Inga_bicoloriflora_M2255
-2056.33	tetraploid	diploid	beta	fixed_2	Inga_bicoloriflora_M2255
-907.103	tetraploid	diploid	beta	fixed_3	Inga_bicoloriflora_M2255
-20.2249	diploid	tetraploid	beta-uniform	fixed	Inga_bicoloriflora_M2255
-378.02	tetraploid	diploid	beta-uniform	fixed_2	Inga_bicoloriflora_M2255
-1163.98	tetraploid	diploid	beta-uniform	fixed_3	Inga_bicoloriflora_M2255
-2193.57	tetraploid	triploid	beta-binomial	fixed	Inga_bicoloriflora_M2255
-3336.25	tetraploid	diploid	beta-binomial	fixed_2	Inga_bicoloriflora_M2255
-960.181	tetraploid	diploid	beta-binomial	fixed_3	Inga_bicoloriflora_M2255
-2193.58	tetraploid	triploid	beta-binomial-uniform	fixed	Inga_bicoloriflora_M2255
-3336.23	tetraploid	diploid	beta-binomial-uniform	fixed_2	Inga_bicoloriflora_M2255
-1142.46	tetraploid	diploid	beta-binomial-uniform	fixed_3	Inga_bicoloriflora_M2255
-39.953	diploid	tetraploid	normal-uniform	fixed_2	Inga_blanchetiana_GV_68
-1.47547e+06	tetraploid	triploid	normal	fixed	Inga_blanchetiana_GV_68
-2602.98	tetraploid	triploid	normal	fixed_2	Inga_blanchetiana_GV_68
-1395.46	tetraploid	triploid	normal	fixed_3	Inga_blanchetiana_GV_68
-19.9878	diploid	tetraploid	normal-uniform	fixed	Inga_blanchetiana_GV_68
-1551.88	tetraploid	triploid	normal-uniform	fixed_3	Inga_blanchetiana_GV_68
-1080.86	tetraploid	triploid	beta	fixed	Inga_blanchetiana_GV_68
-1680.91	tetraploid	triploid	beta	fixed_2	Inga_blanchetiana_GV_68
-782.02	tetraploid	triploid	beta	fixed_3	Inga_blanchetiana_GV_68
-80.5284	tetraploid	diploid	beta-uniform	fixed	Inga_blanchetiana_GV_68
-161.549	tetraploid	diploid	beta-uniform	fixed_2	Inga_blanchetiana_GV_68
-1128.14	tetraploid	triploid	beta-uniform	fixed_3	Inga_blanchetiana_GV_68
-1058.52	triploid	tetraploid	beta-binomial	fixed	Inga_blanchetiana_GV_68
-1496.76	tetraploid	triploid	beta-binomial	fixed_2	Inga_blanchetiana_GV_68
-347.359	tetraploid	triploid	beta-binomial	fixed_3	Inga_blanchetiana_GV_68
-1058.49	triploid	tetraploid	beta-binomial-uniform	fixed	Inga_blanchetiana_GV_68
-1496.71	tetraploid	triploid	beta-binomial-uniform	fixed_2	Inga_blanchetiana_GV_68
-705.816	tetraploid	triploid	beta-binomial-uniform	fixed_3	Inga_blanchetiana_GV_68
-9.95785	diploid	triploid	normal-uniform	fixed	Inga_bollandii_AMO_1544
-1.33235e+06	tetraploid	triploid	normal	fixed	Inga_bollandii_AMO_1544
-2331.8	tetraploid	triploid	normal	fixed_2	Inga_bollandii_AMO_1544
-1719.91	tetraploid	triploid	normal	fixed_3	Inga_bollandii_AMO_1544
-19.7827	diploid	triploid	normal-uniform	fixed_2	Inga_bollandii_AMO_1544
-1779.29	tetraploid	triploid	normal-uniform	fixed_3	Inga_bollandii_AMO_1544
-806.986	tetraploid	triploid	beta	fixed	Inga_bollandii_AMO_1544
-1469.32	tetraploid	triploid	beta	fixed_2	Inga_bollandii_AMO_1544
-1031.41	tetraploid	triploid	beta	fixed_3	Inga_bollandii_AMO_1544
-96.8456	triploid	tetraploid	beta-uniform	fixed	Inga_bollandii_AMO_1544
-138.681	tetraploid	triploid	beta-uniform	fixed_2	Inga_bollandii_AMO_1544
-1228.3	tetraploid	triploid	beta-uniform	fixed_3	Inga_bollandii_AMO_1544
-743.071	triploid	tetraploid	beta-binomial	fixed	Inga_bollandii_AMO_1544
-1256.16	tetraploid	triploid	beta-binomial	fixed_2	Inga_bollandii_AMO_1544
-609.678	tetraploid	triploid	beta-binomial	fixed_3	Inga_bollandii_AMO_1544
-743.06	triploid	tetraploid	beta-binomial-uniform	fixed	Inga_bollandii_AMO_1544
-1256.16	tetraploid	triploid	beta-binomial-uniform	fixed_2	Inga_bollandii_AMO_1544
-905.295	tetraploid	triploid	beta-binomial-uniform	fixed_3	Inga_bollandii_AMO_1544
-48.5825	diploid	tetraploid	normal-uniform	fixed_2	Inga_bourgonii_TI_1865
-1.37641e+06	tetraploid	triploid	normal	fixed	Inga_bourgonii_TI_1865
-3400.89	tetraploid	triploid	normal	fixed_2	Inga_bourgonii_TI_1865
-1637.32	tetraploid	triploid	normal	fixed_3	Inga_bourgonii_TI_1865
-19.5776	diploid	tetraploid	normal-uniform	fixed	Inga_bourgonii_TI_1865
-1425.69	tetraploid	diploid	normal-uniform	fixed_3	Inga_bourgonii_TI_1865
-2602.5	tetraploid	triploid	beta	fixed	Inga_bourgonii_TI_1865
-1423.49	tetraploid	diploid	beta	fixed_2	Inga_bourgonii_TI_1865
-659.754	tetraploid	diploid	beta	fixed_3	Inga_bourgonii_TI_1865
-19.5688	diploid	tetraploid	beta-uniform	fixed	Inga_bourgonii_TI_1865
-236.15	tetraploid	diploid	beta-uniform	fixed_2	Inga_bourgonii_TI_1865
-844.292	tetraploid	diploid	beta-uniform	fixed_3	Inga_bourgonii_TI_1865
-1786.75	tetraploid	triploid	beta-binomial	fixed	Inga_bourgonii_TI_1865
-2269.44	tetraploid	diploid	beta-binomial	fixed_2	Inga_bourgonii_TI_1865
-519.331	tetraploid	diploid	beta-binomial	fixed_3	Inga_bourgonii_TI_1865
-1786.79	tetraploid	triploid	beta-binomial-uniform	fixed	Inga_bourgonii_TI_1865
-2269.37	tetraploid	diploid	beta-binomial-uniform	fixed_2	Inga_bourgonii_TI_1865
-662.866	tetraploid	diploid	beta-binomial-uniform	fixed_3	Inga_bourgonii_TI_1865
-40.4842	diploid	tetraploid	normal-uniform	fixed_2	Inga_brachyrhachis_KD_703
-1.98121e+06	tetraploid	triploid	normal	fixed	Inga_brachyrhachis_KD_703
-4950.58	tetraploid	diploid	normal	fixed_2	Inga_brachyrhachis_KD_703
-2384.92	tetraploid	diploid	normal	fixed_3	Inga_brachyrhachis_KD_703
-20.2478	diploid	tetraploid	normal-uniform	fixed	Inga_brachyrhachis_KD_703
-1977.75	tetraploid	diploid	normal-uniform	fixed_3	Inga_brachyrhachis_KD_703
-4232.22	tetraploid	triploid	beta	fixed	Inga_brachyrhachis_KD_703
-2184.92	tetraploid	diploid	beta	fixed_2	Inga_brachyrhachis_KD_703
-1032.3	tetraploid	diploid	beta	fixed_3	Inga_brachyrhachis_KD_703
-20.2509	diploid	tetraploid	beta-uniform	fixed	Inga_brachyrhachis_KD_703
-388.069	tetraploid	diploid	beta-uniform	fixed_2	Inga_brachyrhachis_KD_703
-1275.54	tetraploid	diploid	beta-uniform	fixed_3	Inga_brachyrhachis_KD_703
-2158.01	tetraploid	triploid	beta-binomial	fixed	Inga_brachyrhachis_KD_703
-3467.19	tetraploid	diploid	beta-binomial	fixed_2	Inga_brachyrhachis_KD_703
-1031.07	tetraploid	diploid	beta-binomial	fixed_3	Inga_brachyrhachis_KD_703
-2157.96	tetraploid	triploid	beta-binomial-uniform	fixed	Inga_brachyrhachis_KD_703
-3467.1	tetraploid	diploid	beta-binomial-uniform	fixed_2	Inga_brachyrhachis_KD_703
-1210.47	tetraploid	diploid	beta-binomial-uniform	fixed_3	Inga_brachyrhachis_KD_703
-2565.6	tetraploid	triploid	beta-uniform	fixed_2	Inga_brachystachys_KD_4726
-1.88911e+06	tetraploid	triploid	normal	fixed	Inga_brachystachys_KD_4726
-7773.16	tetraploid	triploid	normal	fixed_2	Inga_brachystachys_KD_4726
-7124.31	tetraploid	triploid	normal	fixed_3	Inga_brachystachys_KD_4726
-680.857	tetraploid	diploid	normal-uniform	fixed	Inga_brachystachys_KD_4726
-2045.84	tetraploid	diploid	normal-uniform	fixed_2	Inga_brachystachys_KD_4726
-6899.48	tetraploid	triploid	normal-uniform	fixed_3	Inga_brachystachys_KD_4726
-1663.53	tetraploid	triploid	beta	fixed	Inga_brachystachys_KD_4726
-3921.71	tetraploid	triploid	beta	fixed_2	Inga_brachystachys_KD_4726
-4176.81	tetraploid	triploid	beta	fixed_3	Inga_brachystachys_KD_4726
-103.593	tetraploid	triploid	beta-uniform	fixed	Inga_brachystachys_KD_4726
-5015.73	tetraploid	triploid	beta-uniform	fixed_3	Inga_brachystachys_KD_4726
-193.477	tetraploid	triploid	beta-binomial	fixed	Inga_brachystachys_KD_4726
-5505.7	tetraploid	triploid	beta-binomial	fixed_2	Inga_brachystachys_KD_4726
-4761.84	tetraploid	triploid	beta-binomial	fixed_3	Inga_brachystachys_KD_4726
-193.377	tetraploid	triploid	beta-binomial-uniform	fixed	Inga_brachystachys_KD_4726
-5505.65	tetraploid	triploid	beta-binomial-uniform	fixed_2	Inga_brachystachys_KD_4726
-4975.11	tetraploid	triploid	beta-binomial-uniform	fixed_3	Inga_brachystachys_KD_4726
-9.79387	diploid	triploid	normal-uniform	fixed	Inga_bracteifera_AZ_4232
-1.26371e+06	tetraploid	triploid	normal	fixed	Inga_bracteifera_AZ_4232
-2606.89	tetraploid	triploid	normal	fixed_2	Inga_bracteifera_AZ_4232
-2219.83	tetraploid	triploid	normal	fixed_3	Inga_bracteifera_AZ_4232
-19.5898	diploid	triploid	normal-uniform	fixed_2	Inga_bracteifera_AZ_4232
-2203.79	tetraploid	triploid	normal-uniform	fixed_3	Inga_bracteifera_AZ_4232
-1220.73	tetraploid	triploid	beta	fixed	Inga_bracteifera_AZ_4232
-1701.14	tetraploid	triploid	beta	fixed_2	Inga_bracteifera_AZ_4232
-1359.43	tetraploid	triploid	beta	fixed_3	Inga_bracteifera_AZ_4232
-91.1523	triploid	tetraploid	beta-uniform	fixed	Inga_bracteifera_AZ_4232
-251.937	tetraploid	triploid	beta-uniform	fixed_2	Inga_bracteifera_AZ_4232
-1565.87	tetraploid	triploid	beta-uniform	fixed_3	Inga_bracteifera_AZ_4232
-1274.53	triploid	tetraploid	beta-binomial	fixed	Inga_bracteifera_AZ_4232
-1142.25	tetraploid	triploid	beta-binomial	fixed_2	Inga_bracteifera_AZ_4232
-720.801	tetraploid	triploid	beta-binomial	fixed_3	Inga_bracteifera_AZ_4232
-1274.53	triploid	tetraploid	beta-binomial-uniform	fixed	Inga_bracteifera_AZ_4232
-1141.69	tetraploid	triploid	beta-binomial-uniform	fixed_2	Inga_bracteifera_AZ_4232
-976.192	tetraploid	triploid	beta-binomial-uniform	fixed_3	Inga_bracteifera_AZ_4232
-39.1726	diploid	tetraploid	normal-uniform	fixed_2	Inga_brevialata_DMN_1959
-1.52774e+06	tetraploid	triploid	normal	fixed	Inga_brevialata_DMN_1959
-3663.29	tetraploid	triploid	normal	fixed_2	Inga_brevialata_DMN_1959
-2152.47	tetraploid	triploid	normal	fixed_3	Inga_brevialata_DMN_1959
-19.7083	diploid	tetraploid	normal-uniform	fixed	Inga_brevialata_DMN_1959
-2243.8	tetraploid	diploid	normal-uniform	fixed_3	Inga_brevialata_DMN_1959
-2936.29	tetraploid	triploid	beta	fixed	Inga_brevialata_DMN_1959
-1868.08	tetraploid	diploid	beta	fixed_2	Inga_brevialata_DMN_1959
-1294.17	tetraploid	diploid	beta	fixed_3	Inga_brevialata_DMN_1959
-23.1007	diploid	tetraploid	beta-uniform	fixed	Inga_brevialata_DMN_1959
-437.2	tetraploid	diploid	beta-uniform	fixed_2	Inga_brevialata_DMN_1959
-1564.48	tetraploid	diploid	beta-uniform	fixed_3	Inga_brevialata_DMN_1959
-1865.11	tetraploid	triploid	beta-binomial	fixed	Inga_brevialata_DMN_1959
-2822.98	tetraploid	diploid	beta-binomial	fixed_2	Inga_brevialata_DMN_1959
-1385.94	tetraploid	diploid	beta-binomial	fixed_3	Inga_brevialata_DMN_1959
-1865.12	tetraploid	triploid	beta-binomial-uniform	fixed	Inga_brevialata_DMN_1959
-2822.95	tetraploid	diploid	beta-binomial-uniform	fixed_2	Inga_brevialata_DMN_1959
-1510.08	tetraploid	diploid	beta-binomial-uniform	fixed_3	Inga_brevialata_DMN_1959
-39.3778	diploid	tetraploid	normal-uniform	fixed_2	Inga_brevipes_FG_200
-1.74691e+06	tetraploid	triploid	normal	fixed	Inga_brevipes_FG_200
-3306.05	tetraploid	triploid	normal	fixed_2	Inga_brevipes_FG_200
-1463.86	tetraploid	triploid	normal	fixed_3	Inga_brevipes_FG_200
-20.2999	diploid	tetraploid	normal-uniform	fixed	Inga_brevipes_FG_200
-1696.75	tetraploid	triploid	normal-uniform	fixed_3	Inga_brevipes_FG_200
-1577.33	tetraploid	triploid	beta	fixed	Inga_brevipes_FG_200
-2206.33	tetraploid	triploid	beta	fixed_2	Inga_brevipes_FG_200
-794.698	tetraploid	triploid	beta	fixed_3	Inga_brevipes_FG_200
-13.0045	tetraploid	diploid	beta-uniform	fixed	Inga_brevipes_FG_200
-223.444	tetraploid	diploid	beta-uniform	fixed_2	Inga_brevipes_FG_200
-1261.59	tetraploid	triploid	beta-uniform	fixed_3	Inga_brevipes_FG_200
-320.354	triploid	tetraploid	beta-binomial	fixed	Inga_brevipes_FG_200
-2315.05	tetraploid	triploid	beta-binomial	fixed_2	Inga_brevipes_FG_200
-612.324	tetraploid	triploid	beta-binomial	fixed_3	Inga_brevipes_FG_200
-320.413	triploid	tetraploid	beta-binomial-uniform	fixed	Inga_brevipes_FG_200
-2313.5	tetraploid	triploid	beta-binomial-uniform	fixed_2	Inga_brevipes_FG_200
-1035.73	tetraploid	triploid	beta-binomial-uniform	fixed_3	Inga_brevipes_FG_200
-53.2658	diploid	tetraploid	normal-uniform	fixed_2	Inga_bullata_HCL_8361
-1.42527e+06	tetraploid	triploid	normal	fixed	Inga_bullata_HCL_8361
-3285.53	tetraploid	triploid	normal	fixed_2	Inga_bullata_HCL_8361
-2071.88	tetraploid	triploid	normal	fixed_3	Inga_bullata_HCL_8361
-19.6	diploid	tetraploid	normal-uniform	fixed	Inga_bullata_HCL_8361
-2185.13	tetraploid	triploid	normal-uniform	fixed_3	Inga_bullata_HCL_8361
-2368.14	tetraploid	triploid	beta	fixed	Inga_bullata_HCL_8361
-1698.84	tetraploid	triploid	beta	fixed_2	Inga_bullata_HCL_8361
-1337.43	tetraploid	triploid	beta	fixed_3	Inga_bullata_HCL_8361
-12.6999	diploid	tetraploid	beta-uniform	fixed	Inga_bullata_HCL_8361
-432.931	tetraploid	diploid	beta-uniform	fixed_2	Inga_bullata_HCL_8361
-1801.36	tetraploid	diploid	beta-uniform	fixed_3	Inga_bullata_HCL_8361
-1262.64	tetraploid	triploid	beta-binomial	fixed	Inga_bullata_HCL_8361
-2705.67	tetraploid	triploid	beta-binomial	fixed_2	Inga_bullata_HCL_8361
-1519.77	tetraploid	triploid	beta-binomial	fixed_3	Inga_bullata_HCL_8361
-1262.64	tetraploid	triploid	beta-binomial-uniform	fixed	Inga_bullata_HCL_8361
-2705.55	tetraploid	triploid	beta-binomial-uniform	fixed_2	Inga_bullata_HCL_8361
-1639.44	tetraploid	diploid	beta-binomial-uniform	fixed_3	Inga_bullata_HCL_8361
-19.5807	diploid	tetraploid	normal-uniform	fixed	Inga_cabelo_DMN_210513
-1.1937e+06	tetraploid	triploid	normal	fixed	Inga_cabelo_DMN_210513
-2027.61	tetraploid	triploid	normal	fixed_2	Inga_cabelo_DMN_210513
-1340.27	tetraploid	triploid	normal	fixed_3	Inga_cabelo_DMN_210513
-39.1306	diploid	tetraploid	normal-uniform	fixed_2	Inga_cabelo_DMN_210513
-1426.76	tetraploid	triploid	normal-uniform	fixed_3	Inga_cabelo_DMN_210513
-673.684	tetraploid	triploid	beta	fixed	Inga_cabelo_DMN_210513
-1279.21	tetraploid	triploid	beta	fixed_2	Inga_cabelo_DMN_210513
-776.098	tetraploid	triploid	beta	fixed_3	Inga_cabelo_DMN_210513
-21.2316	triploid	tetraploid	beta-uniform	fixed	Inga_cabelo_DMN_210513
-129.551	tetraploid	diploid	beta-uniform	fixed_2	Inga_cabelo_DMN_210513
-974.619	tetraploid	triploid	beta-uniform	fixed_3	Inga_cabelo_DMN_210513
-247.223	triploid	tetraploid	beta-binomial	fixed	Inga_cabelo_DMN_210513
-1273.58	tetraploid	triploid	beta-binomial	fixed_2	Inga_cabelo_DMN_210513
-592.259	tetraploid	triploid	beta-binomial	fixed_3	Inga_cabelo_DMN_210513
-247.223	triploid	tetraploid	beta-binomial-uniform	fixed	Inga_cabelo_DMN_210513
-1273.59	tetraploid	triploid	beta-binomial-uniform	fixed_2	Inga_cabelo_DMN_210513
-858.727	tetraploid	triploid	beta-binomial-uniform	fixed_3	Inga_cabelo_DMN_210513
-39.908	diploid	tetraploid	normal-uniform	fixed_2	Inga_calderonii_LEW_1724
-1.47449e+06	tetraploid	triploid	normal	fixed	Inga_calderonii_LEW_1724
-2565.09	tetraploid	triploid	normal	fixed_2	Inga_calderonii_LEW_1724
-1587.69	tetraploid	triploid	normal	fixed_3	Inga_calderonii_LEW_1724
-19.9697	diploid	tetraploid	normal-uniform	fixed	Inga_calderonii_LEW_1724
-1711.46	tetraploid	triploid	normal-uniform	fixed_3	Inga_calderonii_LEW_1724
-1049.62	tetraploid	triploid	beta	fixed	Inga_calderonii_LEW_1724
-1623.23	tetraploid	triploid	beta	fixed_2	Inga_calderonii_LEW_1724
-901.542	tetraploid	triploid	beta	fixed_3	Inga_calderonii_LEW_1724
-58.7637	tetraploid	triploid	beta-uniform	fixed	Inga_calderonii_LEW_1724
-185.313	tetraploid	diploid	beta-uniform	fixed_2	Inga_calderonii_LEW_1724
-1222.75	tetraploid	triploid	beta-uniform	fixed_3	Inga_calderonii_LEW_1724
-871.659	triploid	tetraploid	beta-binomial	fixed	Inga_calderonii_LEW_1724
-1481.71	tetraploid	triploid	beta-binomial	fixed_2	Inga_calderonii_LEW_1724
-470.012	tetraploid	triploid	beta-binomial	fixed_3	Inga_calderonii_LEW_1724
-871.667	triploid	tetraploid	beta-binomial-uniform	fixed	Inga_calderonii_LEW_1724
-1481.68	tetraploid	triploid	beta-binomial-uniform	fixed_2	Inga_calderonii_LEW_1724
-813.649	tetraploid	triploid	beta-binomial-uniform	fixed_3	Inga_calderonii_LEW_1724
-6699.26	tetraploid	triploid	beta-uniform	fixed_2	Inga_capitata_M54A
-1.98964e+06	tetraploid	triploid	normal	fixed	Inga_capitata_M54A
-7168.84	tetraploid	triploid	normal	fixed_2	Inga_capitata_M54A
-6544.16	tetraploid	triploid	normal	fixed_3	Inga_capitata_M54A
-350.432	tetraploid	diploid	normal-uniform	fixed	Inga_capitata_M54A
-1437.38	tetraploid	diploid	normal-uniform	fixed_2	Inga_capitata_M54A
-6343.22	tetraploid	triploid	normal-uniform	fixed_3	Inga_capitata_M54A
-1639.51	tetraploid	triploid	beta	fixed	Inga_capitata_M54A
-4554.04	tetraploid	triploid	beta	fixed_2	Inga_capitata_M54A
-3845.31	tetraploid	triploid	beta	fixed_3	Inga_capitata_M54A
-51.2239	tetraploid	triploid	beta-uniform	fixed	Inga_capitata_M54A
-4545.42	tetraploid	triploid	beta-uniform	fixed_3	Inga_capitata_M54A
-781.424	triploid	tetraploid	beta-binomial	fixed	Inga_capitata_M54A
-4454.83	tetraploid	triploid	beta-binomial	fixed_2	Inga_capitata_M54A
-3792.13	tetraploid	triploid	beta-binomial	fixed_3	Inga_capitata_M54A
-781.388	triploid	tetraploid	beta-binomial-uniform	fixed	Inga_capitata_M54A
-4454.7	tetraploid	triploid	beta-binomial-uniform	fixed_2	Inga_capitata_M54A
-4071.57	tetraploid	triploid	beta-binomial-uniform	fixed_3	Inga_capitata_M54A
-38.948	diploid	tetraploid	normal-uniform	fixed_2	Inga_cardozana_AS_753
-1.34682e+06	tetraploid	triploid	normal	fixed	Inga_cardozana_AS_753
-3065.42	tetraploid	triploid	normal	fixed_2	Inga_cardozana_AS_753
-1640.28	tetraploid	triploid	normal	fixed_3	Inga_cardozana_AS_753
-19.4815	diploid	tetraploid	normal-uniform	fixed	Inga_cardozana_AS_753
-1729.81	tetraploid	diploid	normal-uniform	fixed_3	Inga_cardozana_AS_753
-2847.87	tetraploid	triploid	beta	fixed	Inga_cardozana_AS_753
-1653.17	tetraploid	diploid	beta	fixed_2	Inga_cardozana_AS_753
-1042.55	tetraploid	diploid	beta	fixed_3	Inga_cardozana_AS_753
-23.0988	diploid	tetraploid	beta-uniform	fixed	Inga_cardozana_AS_753
-181.751	tetraploid	diploid	beta-uniform	fixed_2	Inga_cardozana_AS_753
-1215.76	tetraploid	diploid	beta-uniform	fixed_3	Inga_cardozana_AS_753
-1761.97	tetraploid	triploid	beta-binomial	fixed	Inga_cardozana_AS_753
-2310.68	tetraploid	diploid	beta-binomial	fixed_2	Inga_cardozana_AS_753
-868.638	tetraploid	diploid	beta-binomial	fixed_3	Inga_cardozana_AS_753
-1761.99	tetraploid	triploid	beta-binomial-uniform	fixed	Inga_cardozana_AS_753
-2310.58	tetraploid	diploid	beta-binomial-uniform	fixed_2	Inga_cardozana_AS_753
-976.16	tetraploid	diploid	beta-binomial-uniform	fixed_3	Inga_cardozana_AS_753
-1332.69	tetraploid	diploid	normal-uniform	fixed_2	Inga_carinata_TDP_13820
-1.10413e+06	tetraploid	triploid	normal	fixed	Inga_carinata_TDP_13820
-1927.27	tetraploid	triploid	normal	fixed_2	Inga_carinata_TDP_13820
-1371.78	tetraploid	triploid	normal	fixed_3	Inga_carinata_TDP_13820
-11.4625	diploid	triploid	normal-uniform	fixed	Inga_carinata_TDP_13820
-1434.64	tetraploid	triploid	normal-uniform	fixed_3	Inga_carinata_TDP_13820
-498.12	tetraploid	triploid	beta	fixed	Inga_carinata_TDP_13820
-1204.67	tetraploid	triploid	beta	fixed_2	Inga_carinata_TDP_13820
-813.936	tetraploid	triploid	beta	fixed_3	Inga_carinata_TDP_13820
-101.871	triploid	tetraploid	beta-uniform	fixed	Inga_carinata_TDP_13820
-127.017	tetraploid	triploid	beta-uniform	fixed_2	Inga_carinata_TDP_13820
-974.634	tetraploid	triploid	beta-uniform	fixed_3	Inga_carinata_TDP_13820
-488.863	triploid	tetraploid	beta-binomial	fixed	Inga_carinata_TDP_13820
-1163.18	tetraploid	triploid	beta-binomial	fixed_2	Inga_carinata_TDP_13820
-613.969	tetraploid	triploid	beta-binomial	fixed_3	Inga_carinata_TDP_13820
-488.888	triploid	tetraploid	beta-binomial-uniform	fixed	Inga_carinata_TDP_13820
-1162.94	tetraploid	triploid	beta-binomial-uniform	fixed_2	Inga_carinata_TDP_13820
-858.697	tetraploid	triploid	beta-binomial-uniform	fixed_3	Inga_carinata_TDP_13820
-39.7095	diploid	tetraploid	normal-uniform	fixed_2	Inga_cayennensis_FG_19
-1.65735e+06	tetraploid	triploid	normal	fixed	Inga_cayennensis_FG_19
-3982.43	tetraploid	diploid	normal	fixed_2	Inga_cayennensis_FG_19
-1878.99	tetraploid	diploid	normal	fixed_3	Inga_cayennensis_FG_19
-19.862	diploid	tetraploid	normal-uniform	fixed	Inga_cayennensis_FG_19
-1558.67	tetraploid	diploid	normal-uniform	fixed_3	Inga_cayennensis_FG_19
-3639.91	tetraploid	triploid	beta	fixed	Inga_cayennensis_FG_19
-1753.13	tetraploid	diploid	beta	fixed_2	Inga_cayennensis_FG_19
-756.091	tetraploid	diploid	beta	fixed_3	Inga_cayennensis_FG_19
-19.8597	diploid	tetraploid	beta-uniform	fixed	Inga_cayennensis_FG_19
-374.189	tetraploid	diploid	beta-uniform	fixed_2	Inga_cayennensis_FG_19
-976.672	tetraploid	diploid	beta-uniform	fixed_3	Inga_cayennensis_FG_19
-2511.87	tetraploid	triploid	beta-binomial	fixed	Inga_cayennensis_FG_19
-2880.65	tetraploid	diploid	beta-binomial	fixed_2	Inga_cayennensis_FG_19
-882.335	tetraploid	diploid	beta-binomial	fixed_3	Inga_cayennensis_FG_19
-2511.89	tetraploid	triploid	beta-binomial-uniform	fixed	Inga_cayennensis_FG_19
-2880.58	tetraploid	diploid	beta-binomial-uniform	fixed_2	Inga_cayennensis_FG_19
-1044.8	tetraploid	diploid	beta-binomial-uniform	fixed_3	Inga_cayennensis_FG_19
-9.89162	diploid	triploid	normal-uniform	fixed	Inga_cecropietorum_TDP_12505
-1.38917e+06	tetraploid	triploid	normal	fixed	Inga_cecropietorum_TDP_12505
-3007.12	tetraploid	triploid	normal	fixed_2	Inga_cecropietorum_TDP_12505
-2591.97	tetraploid	triploid	normal	fixed_3	Inga_cecropietorum_TDP_12505
-5.00835	tetraploid	diploid	normal-uniform	fixed_2	Inga_cecropietorum_TDP_12505
-2564.64	tetraploid	triploid	normal-uniform	fixed_3	Inga_cecropietorum_TDP_12505
-1163.82	tetraploid	triploid	beta	fixed	Inga_cecropietorum_TDP_12505
-1960.52	tetraploid	triploid	beta	fixed_2	Inga_cecropietorum_TDP_12505
-1594.16	tetraploid	triploid	beta	fixed_3	Inga_cecropietorum_TDP_12505
-71.7322	triploid	tetraploid	beta-uniform	fixed	Inga_cecropietorum_TDP_12505
-326.915	tetraploid	triploid	beta-uniform	fixed_2	Inga_cecropietorum_TDP_12505
-1800.6	tetraploid	triploid	beta-uniform	fixed_3	Inga_cecropietorum_TDP_12505
-892.116	triploid	tetraploid	beta-binomial	fixed	Inga_cecropietorum_TDP_12505
-1579.23	tetraploid	triploid	beta-binomial	fixed_2	Inga_cecropietorum_TDP_12505
-1151.36	tetraploid	triploid	beta-binomial	fixed_3	Inga_cecropietorum_TDP_12505
-892.133	triploid	tetraploid	beta-binomial-uniform	fixed	Inga_cecropietorum_TDP_12505
-1579.38	tetraploid	triploid	beta-binomial-uniform	fixed_2	Inga_cecropietorum_TDP_12505
-1412.38	tetraploid	triploid	beta-binomial-uniform	fixed_3	Inga_cecropietorum_TDP_12505
-37.9711	diploid	tetraploid	normal-uniform	fixed_2	Inga_chartacea_KD_922
-1.67274e+06	tetraploid	triploid	normal	fixed	Inga_chartacea_KD_922
-4128.82	tetraploid	triploid	normal	fixed_2	Inga_chartacea_KD_922
-2438.59	tetraploid	triploid	normal	fixed_3	Inga_chartacea_KD_922
-19.8917	diploid	tetraploid	normal-uniform	fixed	Inga_chartacea_KD_922
-2521.54	tetraploid	diploid	normal-uniform	fixed_3	Inga_chartacea_KD_922
-3063.63	tetraploid	triploid	beta	fixed	Inga_chartacea_KD_922
-2019.27	tetraploid	diploid	beta	fixed_2	Inga_chartacea_KD_922
-1423.24	tetraploid	diploid	beta	fixed_3	Inga_chartacea_KD_922
-22.4695	diploid	tetraploid	beta-uniform	fixed	Inga_chartacea_KD_922
-521.796	tetraploid	diploid	beta-uniform	fixed_2	Inga_chartacea_KD_922
-1743.29	tetraploid	diploid	beta-uniform	fixed_3	Inga_chartacea_KD_922
-1846.97	tetraploid	triploid	beta-binomial	fixed	Inga_chartacea_KD_922
-3147.04	tetraploid	diploid	beta-binomial	fixed_2	Inga_chartacea_KD_922
-1564.45	tetraploid	diploid	beta-binomial	fixed_3	Inga_chartacea_KD_922
-1846.95	tetraploid	triploid	beta-binomial-uniform	fixed	Inga_chartacea_KD_922
-3146.96	tetraploid	diploid	beta-binomial-uniform	fixed_2	Inga_chartacea_KD_922
-1699.47	tetraploid	diploid	beta-binomial-uniform	fixed_3	Inga_chartacea_KD_922
-39.3101	diploid	tetraploid	normal-uniform	fixed_2	Inga_chocoensis_TDP_13631
-1.46031e+06	tetraploid	triploid	normal	fixed	Inga_chocoensis_TDP_13631
-3333.92	tetraploid	triploid	normal	fixed_2	Inga_chocoensis_TDP_13631
-1816.5	tetraploid	triploid	normal	fixed_3	Inga_chocoensis_TDP_13631
-19.6621	diploid	tetraploid	normal-uniform	fixed	Inga_chocoensis_TDP_13631
-1953.37	tetraploid	diploid	normal-uniform	fixed_3	Inga_chocoensis_TDP_13631
-2767.1	tetraploid	triploid	beta	fixed	Inga_chocoensis_TDP_13631
-1700.45	tetraploid	diploid	beta	fixed_2	Inga_chocoensis_TDP_13631
-1075.61	tetraploid	diploid	beta	fixed_3	Inga_chocoensis_TDP_13631
-23.8407	diploid	tetraploid	beta-uniform	fixed	Inga_chocoensis_TDP_13631
-272.763	tetraploid	diploid	beta-uniform	fixed_2	Inga_chocoensis_TDP_13631
-1300.94	tetraploid	diploid	beta-uniform	fixed_3	Inga_chocoensis_TDP_13631
-1746.17	tetraploid	triploid	beta-binomial	fixed	Inga_chocoensis_TDP_13631
-2577.6	tetraploid	diploid	beta-binomial	fixed_2	Inga_chocoensis_TDP_13631
-1112.84	tetraploid	diploid	beta-binomial	fixed_3	Inga_chocoensis_TDP_13631
-1746.15	tetraploid	triploid	beta-binomial-uniform	fixed	Inga_chocoensis_TDP_13631
-2577.46	tetraploid	diploid	beta-binomial-uniform	fixed_2	Inga_chocoensis_TDP_13631
-1236.87	tetraploid	diploid	beta-binomial-uniform	fixed_3	Inga_chocoensis_TDP_13631
-40.0406	diploid	tetraploid	normal-uniform	fixed_2	Inga_chrysantha_KD_328
-1.74265e+06	tetraploid	triploid	normal	fixed	Inga_chrysantha_KD_328
-3953.19	tetraploid	triploid	normal	fixed_2	Inga_chrysantha_KD_328
-2191.51	tetraploid	triploid	normal	fixed_3	Inga_chrysantha_KD_328
-20.0268	diploid	tetraploid	normal-uniform	fixed	Inga_chrysantha_KD_328
-2365.03	tetraploid	triploid	normal-uniform	fixed_3	Inga_chrysantha_KD_328
-3065.93	tetraploid	triploid	beta	fixed	Inga_chrysantha_KD_328
-2611.84	tetraploid	diploid	beta	fixed_2	Inga_chrysantha_KD_328
-1321.29	tetraploid	diploid	beta	fixed_3	Inga_chrysantha_KD_328
-25.3399	diploid	tetraploid	beta-uniform	fixed	Inga_chrysantha_KD_328
-371.6	tetraploid	diploid	beta-uniform	fixed_2	Inga_chrysantha_KD_328
-1614.17	tetraploid	diploid	beta-uniform	fixed_3	Inga_chrysantha_KD_328
-1373.86	tetraploid	triploid	beta-binomial	fixed	Inga_chrysantha_KD_328
-2969.71	tetraploid	diploid	beta-binomial	fixed_2	Inga_chrysantha_KD_328
-1303.88	tetraploid	diploid	beta-binomial	fixed_3	Inga_chrysantha_KD_328
-1373.46	tetraploid	triploid	beta-binomial-uniform	fixed	Inga_chrysantha_KD_328
-2969.63	tetraploid	diploid	beta-binomial-uniform	fixed_2	Inga_chrysantha_KD_328
-1451.21	tetraploid	diploid	beta-binomial-uniform	fixed_3	Inga_chrysantha_KD_328
-700.082	tetraploid	diploid	normal-uniform	fixed_2	Inga_chrysantha_KD_7021
-1.64682e+06	tetraploid	triploid	normal	fixed	Inga_chrysantha_KD_7021
-4227.77	tetraploid	triploid	normal	fixed_2	Inga_chrysantha_KD_7021
-2452.39	tetraploid	triploid	normal	fixed_3	Inga_chrysantha_KD_7021
-19.802	diploid	tetraploid	normal-uniform	fixed	Inga_chrysantha_KD_7021
-2168.38	tetraploid	diploid	normal-uniform	fixed_3	Inga_chrysantha_KD_7021
-3457.76	tetraploid	triploid	beta	fixed	Inga_chrysantha_KD_7021
-1938.23	tetraploid	diploid	beta	fixed_2	Inga_chrysantha_KD_7021
-1235.3	tetraploid	diploid	beta	fixed_3	Inga_chrysantha_KD_7021
-19.7922	diploid	tetraploid	beta-uniform	fixed	Inga_chrysantha_KD_7021
-466.053	tetraploid	diploid	beta-uniform	fixed_2	Inga_chrysantha_KD_7021
-1529.82	tetraploid	diploid	beta-uniform	fixed_3	Inga_chrysantha_KD_7021
-2359.52	tetraploid	triploid	beta-binomial	fixed	Inga_chrysantha_KD_7021
-3070.88	tetraploid	diploid	beta-binomial	fixed_2	Inga_chrysantha_KD_7021
-1405.29	tetraploid	diploid	beta-binomial	fixed_3	Inga_chrysantha_KD_7021
-2359.51	tetraploid	triploid	beta-binomial-uniform	fixed	Inga_chrysantha_KD_7021
-3070.58	tetraploid	diploid	beta-binomial-uniform	fixed_2	Inga_chrysantha_KD_7021
-1542.28	tetraploid	diploid	beta-binomial-uniform	fixed_3	Inga_chrysantha_KD_7021
-40.0523	diploid	tetraploid	normal-uniform	fixed_2	Inga_subcapitata_TI_2035
-1.64836e+06	tetraploid	triploid	normal	fixed	Inga_subcapitata_TI_2035
-3505.38	tetraploid	triploid	normal	fixed_2	Inga_subcapitata_TI_2035
-1559.57	tetraploid	triploid	normal	fixed_3	Inga_subcapitata_TI_2035
-20.0354	diploid	tetraploid	normal-uniform	fixed	Inga_subcapitata_TI_2035
-1769.67	tetraploid	triploid	normal-uniform	fixed_3	Inga_subcapitata_TI_2035
-2619.87	tetraploid	triploid	beta	fixed	Inga_subcapitata_TI_2035
-2542.41	tetraploid	diploid	beta	fixed_2	Inga_subcapitata_TI_2035
-756.823	tetraploid	diploid	beta	fixed_3	Inga_subcapitata_TI_2035
-24.0245	diploid	tetraploid	beta-uniform	fixed	Inga_subcapitata_TI_2035
-230.423	tetraploid	diploid	beta-uniform	fixed_2	Inga_subcapitata_TI_2035
-982.991	tetraploid	diploid	beta-uniform	fixed_3	Inga_subcapitata_TI_2035
-862.316	tetraploid	triploid	beta-binomial	fixed	Inga_subcapitata_TI_2035
-2518.4	tetraploid	diploid	beta-binomial	fixed_2	Inga_subcapitata_TI_2035
-678.144	tetraploid	diploid	beta-binomial	fixed_3	Inga_subcapitata_TI_2035
-862.294	tetraploid	triploid	beta-binomial-uniform	fixed	Inga_subcapitata_TI_2035
-2517.56	tetraploid	diploid	beta-binomial-uniform	fixed_2	Inga_subcapitata_TI_2035
-847.801	tetraploid	diploid	beta-binomial-uniform	fixed_3	Inga_subcapitata_TI_2035
-40.6872	diploid	tetraploid	normal-uniform	fixed_2	Inga_cocleensis_BCI_9045
-1.71152e+06	tetraploid	triploid	normal	fixed	Inga_cocleensis_BCI_9045
-2840.7	tetraploid	triploid	normal	fixed_2	Inga_cocleensis_BCI_9045
-1143.57	tetraploid	triploid	normal	fixed_3	Inga_cocleensis_BCI_9045
-20.3567	diploid	tetraploid	normal-uniform	fixed	Inga_cocleensis_BCI_9045
-1376.36	tetraploid	triploid	normal-uniform	fixed_3	Inga_cocleensis_BCI_9045
-979.853	tetraploid	triploid	beta	fixed	Inga_cocleensis_BCI_9045
-1753.07	tetraploid	triploid	beta	fixed_2	Inga_cocleensis_BCI_9045
-472.543	tetraploid	triploid	beta	fixed_3	Inga_cocleensis_BCI_9045
-52.315	tetraploid	diploid	beta-uniform	fixed	Inga_cocleensis_BCI_9045
-110.497	tetraploid	diploid	beta-uniform	fixed_2	Inga_cocleensis_BCI_9045
-918.776	tetraploid	triploid	beta-uniform	fixed_3	Inga_cocleensis_BCI_9045
-1451.03	triploid	tetraploid	beta-binomial	fixed	Inga_cocleensis_BCI_9045
-1600.73	tetraploid	triploid	beta-binomial	fixed_2	Inga_cocleensis_BCI_9045
-76.0481	tetraploid	triploid	beta-binomial	fixed_3	Inga_cocleensis_BCI_9045
-1451.05	triploid	tetraploid	beta-binomial-uniform	fixed	Inga_cocleensis_BCI_9045
-1600.68	tetraploid	triploid	beta-binomial-uniform	fixed_2	Inga_cocleensis_BCI_9045
-520.47	tetraploid	triploid	beta-binomial-uniform	fixed_3	Inga_cocleensis_BCI_9045
-39.1547	diploid	tetraploid	normal-uniform	fixed_2	Inga_congesta_FCPG_754
-1.31021e+06	tetraploid	triploid	normal	fixed	Inga_congesta_FCPG_754
-2559.3	tetraploid	triploid	normal	fixed_2	Inga_congesta_FCPG_754
-1625.56	tetraploid	triploid	normal	fixed_3	Inga_congesta_FCPG_754
-19.589	diploid	tetraploid	normal-uniform	fixed	Inga_congesta_FCPG_754
-1724.23	tetraploid	triploid	normal-uniform	fixed_3	Inga_congesta_FCPG_754
-1640.11	tetraploid	triploid	beta	fixed	Inga_congesta_FCPG_754
-1796.85	tetraploid	triploid	beta	fixed_2	Inga_congesta_FCPG_754
-959.461	tetraploid	triploid	beta	fixed_3	Inga_congesta_FCPG_754
-52.4512	tetraploid	diploid	beta-uniform	fixed	Inga_congesta_FCPG_754
-243.95	tetraploid	diploid	beta-uniform	fixed_2	Inga_congesta_FCPG_754
-1375.41	tetraploid	triploid	beta-uniform	fixed_3	Inga_congesta_FCPG_754
-181.209	tetraploid	triploid	beta-binomial	fixed	Inga_congesta_FCPG_754
-1818.23	tetraploid	triploid	beta-binomial	fixed_2	Inga_congesta_FCPG_754
-898.014	tetraploid	triploid	beta-binomial	fixed_3	Inga_congesta_FCPG_754
-181.206	tetraploid	triploid	beta-binomial-uniform	fixed	Inga_congesta_FCPG_754
-1818.2	tetraploid	triploid	beta-binomial-uniform	fixed_2	Inga_congesta_FCPG_754
-1166.95	tetraploid	triploid	beta-binomial-uniform	fixed_3	Inga_congesta_FCPG_754
-39.5569	diploid	tetraploid	normal-uniform	fixed_2	Inga_cordistipula_JMF_1410
-1.44256e+06	tetraploid	triploid	normal	fixed	Inga_cordistipula_JMF_1410
-2818.27	tetraploid	triploid	normal	fixed_2	Inga_cordistipula_JMF_1410
-1713.24	tetraploid	triploid	normal	fixed_3	Inga_cordistipula_JMF_1410
-19.7881	diploid	tetraploid	normal-uniform	fixed	Inga_cordistipula_JMF_1410
-1841.71	tetraploid	triploid	normal-uniform	fixed_3	Inga_cordistipula_JMF_1410
-1611.89	tetraploid	triploid	beta	fixed	Inga_cordistipula_JMF_1410
-1933.38	tetraploid	triploid	beta	fixed_2	Inga_cordistipula_JMF_1410
-915.389	tetraploid	triploid	beta	fixed_3	Inga_cordistipula_JMF_1410
-70.5964	tetraploid	diploid	beta-uniform	fixed	Inga_cordistipula_JMF_1410
-293.929	diploid	triploid	beta-uniform	fixed_2	Inga_cordistipula_JMF_1410
-1426.12	tetraploid	triploid	beta-uniform	fixed_3	Inga_cordistipula_JMF_1410
-152.557	tetraploid	triploid	beta-binomial	fixed	Inga_cordistipula_JMF_1410
-2049.15	tetraploid	triploid	beta-binomial	fixed_2	Inga_cordistipula_JMF_1410
-1014.81	tetraploid	triploid	beta-binomial	fixed_3	Inga_cordistipula_JMF_1410
-152.297	tetraploid	triploid	beta-binomial-uniform	fixed	Inga_cordistipula_JMF_1410
-2048.91	tetraploid	triploid	beta-binomial-uniform	fixed_2	Inga_cordistipula_JMF_1410
-1314.72	tetraploid	triploid	beta-binomial-uniform	fixed_3	Inga_cordistipula_JMF_1410
-39.6643	diploid	tetraploid	normal-uniform	fixed_2	Inga_cylindrica_TI_553
-1.65327e+06	tetraploid	triploid	normal	fixed	Inga_cylindrica_TI_553
-4186.58	tetraploid	diploid	normal	fixed_2	Inga_cylindrica_TI_553
-2249.47	tetraploid	diploid	normal	fixed_3	Inga_cylindrica_TI_553
-19.8378	diploid	tetraploid	normal-uniform	fixed	Inga_cylindrica_TI_553
-1907.05	tetraploid	diploid	normal-uniform	fixed_3	Inga_cylindrica_TI_553
-3548.96	tetraploid	triploid	beta	fixed	Inga_cylindrica_TI_553
-1880.28	tetraploid	diploid	beta	fixed_2	Inga_cylindrica_TI_553
-1044.28	tetraploid	diploid	beta	fixed_3	Inga_cylindrica_TI_553
-19.8319	diploid	tetraploid	beta-uniform	fixed	Inga_cylindrica_TI_553
-368.861	tetraploid	diploid	beta-uniform	fixed_2	Inga_cylindrica_TI_553
-1302.33	tetraploid	diploid	beta-uniform	fixed_3	Inga_cylindrica_TI_553
-2450.21	tetraploid	triploid	beta-binomial	fixed	Inga_cylindrica_TI_553
-2890.58	tetraploid	diploid	beta-binomial	fixed_2	Inga_cylindrica_TI_553
-997.97	tetraploid	diploid	beta-binomial	fixed_3	Inga_cylindrica_TI_553
-2450.19	tetraploid	triploid	beta-binomial-uniform	fixed	Inga_cylindrica_TI_553
-2890.91	tetraploid	diploid	beta-binomial-uniform	fixed_2	Inga_cylindrica_TI_553
-1150.22	tetraploid	diploid	beta-binomial-uniform	fixed_3	Inga_cylindrica_TI_553
-10.0952	diploid	triploid	normal-uniform	fixed	Inga_cynometrifolia_WP_4900
-1.42558e+06	tetraploid	triploid	normal	fixed	Inga_cynometrifolia_WP_4900
-2599.38	tetraploid	triploid	normal	fixed_2	Inga_cynometrifolia_WP_4900
-2073.12	tetraploid	triploid	normal	fixed_3	Inga_cynometrifolia_WP_4900
-19.8629	diploid	triploid	normal-uniform	fixed_2	Inga_cynometrifolia_WP_4900
-2092.58	tetraploid	triploid	normal-uniform	fixed_3	Inga_cynometrifolia_WP_4900
-1335.12	tetraploid	triploid	beta	fixed	Inga_cynometrifolia_WP_4900
-1692.11	tetraploid	triploid	beta	fixed_2	Inga_cynometrifolia_WP_4900
-1303.63	tetraploid	triploid	beta	fixed_3	Inga_cynometrifolia_WP_4900
-86.038	triploid	tetraploid	beta-uniform	fixed	Inga_cynometrifolia_WP_4900
-166.198	tetraploid	triploid	beta-uniform	fixed_2	Inga_cynometrifolia_WP_4900
-1506.86	tetraploid	triploid	beta-uniform	fixed_3	Inga_cynometrifolia_WP_4900
-1517.72	triploid	tetraploid	beta-binomial	fixed	Inga_cynometrifolia_WP_4900
-1126.8	tetraploid	triploid	beta-binomial	fixed_2	Inga_cynometrifolia_WP_4900
-553.851	tetraploid	triploid	beta-binomial	fixed_3	Inga_cynometrifolia_WP_4900
-1517.65	triploid	tetraploid	beta-binomial-uniform	fixed	Inga_cynometrifolia_WP_4900
-1126.7	tetraploid	triploid	beta-binomial-uniform	fixed_2	Inga_cynometrifolia_WP_4900
-861.838	tetraploid	triploid	beta-binomial-uniform	fixed_3	Inga_cynometrifolia_WP_4900
-38.7185	diploid	tetraploid	normal-uniform	fixed_2	Inga_davidsei_TDP_13437
-1.2176e+06	tetraploid	triploid	normal	fixed	Inga_davidsei_TDP_13437
-2482.8	tetraploid	triploid	normal	fixed_2	Inga_davidsei_TDP_13437
-1480.48	tetraploid	triploid	normal	fixed_3	Inga_davidsei_TDP_13437
-19.3674	diploid	tetraploid	normal-uniform	fixed	Inga_davidsei_TDP_13437
-1579.7	tetraploid	triploid	normal-uniform	fixed_3	Inga_davidsei_TDP_13437
-1934.09	tetraploid	triploid	beta	fixed	Inga_davidsei_TDP_13437
-1853.84	tetraploid	triploid	beta	fixed_2	Inga_davidsei_TDP_13437
-925.916	tetraploid	triploid	beta	fixed_3	Inga_davidsei_TDP_13437
-9.48164	diploid	tetraploid	beta-uniform	fixed	Inga_davidsei_TDP_13437
-247.56	tetraploid	diploid	beta-uniform	fixed_2	Inga_davidsei_TDP_13437
-1331.25	tetraploid	triploid	beta-uniform	fixed_3	Inga_davidsei_TDP_13437
-842.637	tetraploid	triploid	beta-binomial	fixed	Inga_davidsei_TDP_13437
-1998.65	tetraploid	triploid	beta-binomial	fixed_2	Inga_davidsei_TDP_13437
-953.369	tetraploid	triploid	beta-binomial	fixed_3	Inga_davidsei_TDP_13437
-842.599	tetraploid	triploid	beta-binomial-uniform	fixed	Inga_davidsei_TDP_13437
-1998.86	tetraploid	triploid	beta-binomial-uniform	fixed_2	Inga_davidsei_TDP_13437
-1152.78	tetraploid	diploid	beta-binomial-uniform	fixed_3	Inga_davidsei_TDP_13437
-50.3355	diploid	tetraploid	normal-uniform	fixed_2	Inga_densiflora_KD_151
-1.46037e+06	tetraploid	triploid	normal	fixed	Inga_densiflora_KD_151
-3367.17	tetraploid	triploid	normal	fixed_2	Inga_densiflora_KD_151
-1736.02	tetraploid	triploid	normal	fixed_3	Inga_densiflora_KD_151
-19.7096	diploid	tetraploid	normal-uniform	fixed	Inga_densiflora_KD_151
-1856.34	tetraploid	diploid	normal-uniform	fixed_3	Inga_densiflora_KD_151
-2497.19	tetraploid	triploid	beta	fixed	Inga_densiflora_KD_151
-2109.6	tetraploid	diploid	beta	fixed_2	Inga_densiflora_KD_151
-912.313	tetraploid	diploid	beta	fixed_3	Inga_densiflora_KD_151
-21.5957	diploid	tetraploid	beta-uniform	fixed	Inga_densiflora_KD_151
-291.693	tetraploid	diploid	beta-uniform	fixed_2	Inga_densiflora_KD_151
-1145.71	tetraploid	diploid	beta-uniform	fixed_3	Inga_densiflora_KD_151
-1506.61	tetraploid	triploid	beta-binomial	fixed	Inga_densiflora_KD_151
-2416.82	tetraploid	diploid	beta-binomial	fixed_2	Inga_densiflora_KD_151
-810.56	tetraploid	diploid	beta-binomial	fixed_3	Inga_densiflora_KD_151
-1506.62	tetraploid	triploid	beta-binomial-uniform	fixed	Inga_densiflora_KD_151
-2416.56	tetraploid	diploid	beta-binomial-uniform	fixed_2	Inga_densiflora_KD_151
-952.043	tetraploid	diploid	beta-binomial-uniform	fixed_3	Inga_densiflora_KD_151
-39.3311	diploid	tetraploid	normal-uniform	fixed_2	Inga_disticha_DMN_1980
-1.4847e+06	tetraploid	triploid	normal	fixed	Inga_disticha_DMN_1980
-3378.04	tetraploid	triploid	normal	fixed_2	Inga_disticha_DMN_1980
-2160.9	tetraploid	triploid	normal	fixed_3	Inga_disticha_DMN_1980
-19.6731	diploid	tetraploid	normal-uniform	fixed	Inga_disticha_DMN_1980
-2271.53	tetraploid	triploid	normal-uniform	fixed_3	Inga_disticha_DMN_1980
-2502.49	tetraploid	triploid	beta	fixed	Inga_disticha_DMN_1980
-1777.94	tetraploid	triploid	beta	fixed_2	Inga_disticha_DMN_1980
-1415.54	tetraploid	triploid	beta	fixed_3	Inga_disticha_DMN_1980
-17.5954	diploid	tetraploid	beta-uniform	fixed	Inga_disticha_DMN_1980
-475.623	tetraploid	diploid	beta-uniform	fixed_2	Inga_disticha_DMN_1980
-1938.09	tetraploid	diploid	beta-uniform	fixed_3	Inga_disticha_DMN_1980
-1359.14	tetraploid	triploid	beta-binomial	fixed	Inga_disticha_DMN_1980
-2757.78	tetraploid	triploid	beta-binomial	fixed_2	Inga_disticha_DMN_1980
-1609.42	tetraploid	triploid	beta-binomial	fixed_3	Inga_disticha_DMN_1980
-1359.15	tetraploid	triploid	beta-binomial-uniform	fixed	Inga_disticha_DMN_1980
-2757.75	tetraploid	triploid	beta-binomial-uniform	fixed_2	Inga_disticha_DMN_1980
-1793.34	tetraploid	diploid	beta-binomial-uniform	fixed_3	Inga_disticha_DMN_1980
-38.9614	diploid	tetraploid	normal-uniform	fixed_2	Inga_duckei_TDP_16949
-1.34469e+06	tetraploid	triploid	normal	fixed	Inga_duckei_TDP_16949
-2918.64	tetraploid	triploid	normal	fixed_2	Inga_duckei_TDP_16949
-1897.49	tetraploid	triploid	normal	fixed_3	Inga_duckei_TDP_16949
-19.4917	diploid	tetraploid	normal-uniform	fixed	Inga_duckei_TDP_16949
-1999.71	tetraploid	triploid	normal-uniform	fixed_3	Inga_duckei_TDP_16949
-2152.24	tetraploid	triploid	beta	fixed	Inga_duckei_TDP_16949
-1748.05	tetraploid	triploid	beta	fixed_2	Inga_duckei_TDP_16949
-1181.76	tetraploid	triploid	beta	fixed_3	Inga_duckei_TDP_16949
-8.33383	diploid	tetraploid	beta-uniform	fixed	Inga_duckei_TDP_16949
-414.809	tetraploid	diploid	beta-uniform	fixed_2	Inga_duckei_TDP_16949
-1671.3	tetraploid	triploid	beta-uniform	fixed_3	Inga_duckei_TDP_16949
-1149.3	tetraploid	triploid	beta-binomial	fixed	Inga_duckei_TDP_16949
-2401.91	tetraploid	triploid	beta-binomial	fixed_2	Inga_duckei_TDP_16949
-1377.98	tetraploid	triploid	beta-binomial	fixed_3	Inga_duckei_TDP_16949
-1149.3	tetraploid	triploid	beta-binomial-uniform	fixed	Inga_duckei_TDP_16949
-2402.02	tetraploid	triploid	beta-binomial-uniform	fixed_2	Inga_duckei_TDP_16949
-1581.9	tetraploid	diploid	beta-binomial-uniform	fixed_3	Inga_duckei_TDP_16949
-54.7656	diploid	tetraploid	normal-uniform	fixed_2	Inga_edulis_TI_1418
-1.50121e+06	tetraploid	triploid	normal	fixed	Inga_edulis_TI_1418
-3428.93	tetraploid	diploid	normal	fixed_2	Inga_edulis_TI_1418
-1411.25	tetraploid	diploid	normal	fixed_3	Inga_edulis_TI_1418
-19.7472	diploid	tetraploid	normal-uniform	fixed	Inga_edulis_TI_1418
-1118.7	tetraploid	diploid	normal-uniform	fixed_3	Inga_edulis_TI_1418
-3124.33	tetraploid	triploid	beta	fixed	Inga_edulis_TI_1418
-1396.11	tetraploid	diploid	beta	fixed_2	Inga_edulis_TI_1418
-382.252	tetraploid	diploid	beta	fixed_3	Inga_edulis_TI_1418
-19.7501	diploid	tetraploid	beta-uniform	fixed	Inga_edulis_TI_1418
-201.843	tetraploid	diploid	beta-uniform	fixed_2	Inga_edulis_TI_1418
-544.275	tetraploid	diploid	beta-uniform	fixed_3	Inga_edulis_TI_1418
-2104.16	tetraploid	triploid	beta-binomial	fixed	Inga_edulis_TI_1418
-2286.19	tetraploid	diploid	beta-binomial	fixed_2	Inga_edulis_TI_1418
-310.986	tetraploid	diploid	beta-binomial	fixed_3	Inga_edulis_TI_1418
-2104.03	tetraploid	triploid	beta-binomial-uniform	fixed	Inga_edulis_TI_1418
-2285.94	tetraploid	diploid	beta-binomial-uniform	fixed_2	Inga_edulis_TI_1418
-473.119	tetraploid	diploid	beta-binomial-uniform	fixed_3	Inga_edulis_TI_1418
-58841	tetraploid	diploid	normal-uniform	fixed_2	Inga_edwallii_HAT_27598
-1.20744e+06	tetraploid	triploid	normal	fixed	Inga_edwallii_HAT_27598
-2199.52	tetraploid	triploid	normal	fixed_2	Inga_edwallii_HAT_27598
-1656.77	tetraploid	triploid	normal	fixed_3	Inga_edwallii_HAT_27598
-9.78918	diploid	triploid	normal-uniform	fixed	Inga_edwallii_HAT_27598
-1705.98	tetraploid	triploid	normal-uniform	fixed_3	Inga_edwallii_HAT_27598
-696.596	tetraploid	triploid	beta	fixed	Inga_edwallii_HAT_27598
-1402.6	tetraploid	triploid	beta	fixed_2	Inga_edwallii_HAT_27598
-1023.25	tetraploid	triploid	beta	fixed_3	Inga_edwallii_HAT_27598
-96.4548	triploid	tetraploid	beta-uniform	fixed	Inga_edwallii_HAT_27598
-150.339	tetraploid	triploid	beta-uniform	fixed_2	Inga_edwallii_HAT_27598
-1193.74	tetraploid	triploid	beta-uniform	fixed_3	Inga_edwallii_HAT_27598
-435.674	triploid	tetraploid	beta-binomial	fixed	Inga_edwallii_HAT_27598
-1353.97	tetraploid	triploid	beta-binomial	fixed_2	Inga_edwallii_HAT_27598
-825.192	tetraploid	triploid	beta-binomial	fixed_3	Inga_edwallii_HAT_27598
-435.658	triploid	tetraploid	beta-binomial-uniform	fixed	Inga_edwallii_HAT_27598
-1353.79	tetraploid	triploid	beta-binomial-uniform	fixed_2	Inga_edwallii_HAT_27598
-1081.45	tetraploid	triploid	beta-binomial-uniform	fixed_3	Inga_edwallii_HAT_27598
-39.0123	diploid	tetraploid	normal-uniform	fixed_2	Inga_exalata_DG_115
-1.38985e+06	tetraploid	triploid	normal	fixed	Inga_exalata_DG_115
-2983.12	tetraploid	triploid	normal	fixed_2	Inga_exalata_DG_115
-1961.18	tetraploid	triploid	normal	fixed_3	Inga_exalata_DG_115
-19.5158	diploid	tetraploid	normal-uniform	fixed	Inga_exalata_DG_115
-2046.27	tetraploid	triploid	normal-uniform	fixed_3	Inga_exalata_DG_115
-2642	tetraploid	triploid	beta	fixed	Inga_exalata_DG_115
-1963.78	tetraploid	triploid	beta	fixed_2	Inga_exalata_DG_115
-1335.57	tetraploid	triploid	beta	fixed_3	Inga_exalata_DG_115
-7.7736	diploid	tetraploid	beta-uniform	fixed	Inga_exalata_DG_115
-387.915	tetraploid	diploid	beta-uniform	fixed_2	Inga_exalata_DG_115
-1779.52	tetraploid	triploid	beta-uniform	fixed_3	Inga_exalata_DG_115
-1458.31	tetraploid	triploid	beta-binomial	fixed	Inga_exalata_DG_115
-2444.14	tetraploid	triploid	beta-binomial	fixed_2	Inga_exalata_DG_115
-1440.09	tetraploid	triploid	beta-binomial	fixed_3	Inga_exalata_DG_115
-1458.32	tetraploid	triploid	beta-binomial-uniform	fixed	Inga_exalata_DG_115
-2444.17	tetraploid	triploid	beta-binomial-uniform	fixed_2	Inga_exalata_DG_115
-1620.41	tetraploid	diploid	beta-binomial-uniform	fixed_3	Inga_exalata_DG_115
-5462.13	tetraploid	triploid	beta-uniform	fixed_2	Inga_exfoliata_DMN_1211
-1.84167e+06	tetraploid	triploid	normal	fixed	Inga_exfoliata_DMN_1211
-6732.56	tetraploid	triploid	normal	fixed_2	Inga_exfoliata_DMN_1211
-6175.24	tetraploid	triploid	normal	fixed_3	Inga_exfoliata_DMN_1211
-430.731	tetraploid	diploid	normal-uniform	fixed	Inga_exfoliata_DMN_1211
-1472.04	tetraploid	diploid	normal-uniform	fixed_2	Inga_exfoliata_DMN_1211
-6004.94	tetraploid	triploid	normal-uniform	fixed_3	Inga_exfoliata_DMN_1211
-1212.17	tetraploid	triploid	beta	fixed	Inga_exfoliata_DMN_1211
-4215.35	tetraploid	triploid	beta	fixed_2	Inga_exfoliata_DMN_1211
-3596.88	tetraploid	triploid	beta	fixed_3	Inga_exfoliata_DMN_1211
-15.327	tetraploid	triploid	beta-uniform	fixed	Inga_exfoliata_DMN_1211
-4311.44	tetraploid	triploid	beta-uniform	fixed_3	Inga_exfoliata_DMN_1211
-747.368	triploid	tetraploid	beta-binomial	fixed	Inga_exfoliata_DMN_1211
-4397.95	tetraploid	triploid	beta-binomial	fixed_2	Inga_exfoliata_DMN_1211
-3790.71	tetraploid	triploid	beta-binomial	fixed_3	Inga_exfoliata_DMN_1211
-747.396	triploid	tetraploid	beta-binomial-uniform	fixed	Inga_exfoliata_DMN_1211
-4397.87	tetraploid	triploid	beta-binomial-uniform	fixed_2	Inga_exfoliata_DMN_1211
-4049.58	tetraploid	triploid	beta-binomial-uniform	fixed_3	Inga_exfoliata_DMN_1211
-48809.6	tetraploid	diploid	normal-uniform	fixed_2	Inga_expansa_TDP_13494
-1.34532e+06	tetraploid	triploid	normal	fixed	Inga_expansa_TDP_13494
-2320.96	tetraploid	triploid	normal	fixed_2	Inga_expansa_TDP_13494
-1645.72	tetraploid	triploid	normal	fixed_3	Inga_expansa_TDP_13494
-19.7995	diploid	tetraploid	normal-uniform	fixed	Inga_expansa_TDP_13494
-1720.65	tetraploid	triploid	normal-uniform	fixed_3	Inga_expansa_TDP_13494
-853.058	tetraploid	triploid	beta	fixed	Inga_expansa_TDP_13494
-1469.7	tetraploid	triploid	beta	fixed_2	Inga_expansa_TDP_13494
-975.572	tetraploid	triploid	beta	fixed_3	Inga_expansa_TDP_13494
-76.1998	triploid	tetraploid	beta-uniform	fixed	Inga_expansa_TDP_13494
-164.924	tetraploid	triploid	beta-uniform	fixed_2	Inga_expansa_TDP_13494
-1188.96	tetraploid	triploid	beta-uniform	fixed_3	Inga_expansa_TDP_13494
-1179.44	triploid	tetraploid	beta-binomial	fixed	Inga_expansa_TDP_13494
-1147.6	tetraploid	triploid	beta-binomial	fixed_2	Inga_expansa_TDP_13494
-404.126	tetraploid	triploid	beta-binomial	fixed_3	Inga_expansa_TDP_13494
-1179.44	triploid	tetraploid	beta-binomial-uniform	fixed	Inga_expansa_TDP_13494
-1147.45	tetraploid	triploid	beta-binomial-uniform	fixed_2	Inga_expansa_TDP_13494
-713.203	tetraploid	triploid	beta-binomial-uniform	fixed_3	Inga_expansa_TDP_13494
-39.5684	diploid	tetraploid	normal-uniform	fixed_2	Inga_fastuosa_FG_164
-1.53547e+06	tetraploid	triploid	normal	fixed	Inga_fastuosa_FG_164
-3440.42	tetraploid	triploid	normal	fixed_2	Inga_fastuosa_FG_164
-2080.77	tetraploid	triploid	normal	fixed_3	Inga_fastuosa_FG_164
-19.802	diploid	tetraploid	normal-uniform	fixed	Inga_fastuosa_FG_164
-2221.79	tetraploid	triploid	normal-uniform	fixed_3	Inga_fastuosa_FG_164
-2269.17	tetraploid	triploid	beta	fixed	Inga_fastuosa_FG_164
-1691.52	tetraploid	triploid	beta	fixed_2	Inga_fastuosa_FG_164
-1263.72	tetraploid	triploid	beta	fixed_3	Inga_fastuosa_FG_164
-15.859	diploid	tetraploid	beta-uniform	fixed	Inga_fastuosa_FG_164
-472.955	tetraploid	diploid	beta-uniform	fixed_2	Inga_fastuosa_FG_164
-1827.53	tetraploid	diploid	beta-uniform	fixed_3	Inga_fastuosa_FG_164
-1048.27	tetraploid	triploid	beta-binomial	fixed	Inga_fastuosa_FG_164
-2747.35	tetraploid	triploid	beta-binomial	fixed_2	Inga_fastuosa_FG_164
-1468.99	tetraploid	triploid	beta-binomial	fixed_3	Inga_fastuosa_FG_164
-1048.28	tetraploid	triploid	beta-binomial-uniform	fixed	Inga_fastuosa_FG_164
-2747.34	tetraploid	triploid	beta-binomial-uniform	fixed_2	Inga_fastuosa_FG_164
-1737.8	tetraploid	diploid	beta-binomial-uniform	fixed_3	Inga_fastuosa_FG_164
-35.7805	diploid	tetraploid	normal-uniform	fixed_2	Inga_fendleriana_AM_13528
-1.32801e+06	tetraploid	triploid	normal	fixed	Inga_fendleriana_AM_13528
-2955.56	tetraploid	triploid	normal	fixed_2	Inga_fendleriana_AM_13528
-1886.5	tetraploid	triploid	normal	fixed_3	Inga_fendleriana_AM_13528
-19.5106	diploid	tetraploid	normal-uniform	fixed	Inga_fendleriana_AM_13528
-1986.19	tetraploid	triploid	normal-uniform	fixed_3	Inga_fendleriana_AM_13528
-2014.68	tetraploid	triploid	beta	fixed	Inga_fendleriana_AM_13528
-1481.29	tetraploid	triploid	beta	fixed_2	Inga_fendleriana_AM_13528
-1191.39	tetraploid	triploid	beta	fixed_3	Inga_fendleriana_AM_13528
-17.1495	tetraploid	diploid	beta-uniform	fixed	Inga_fendleriana_AM_13528
-355.084	tetraploid	diploid	beta-uniform	fixed_2	Inga_fendleriana_AM_13528
-1668.51	tetraploid	triploid	beta-uniform	fixed_3	Inga_fendleriana_AM_13528
-933.614	tetraploid	triploid	beta-binomial	fixed	Inga_fendleriana_AM_13528
-2312.3	tetraploid	triploid	beta-binomial	fixed_2	Inga_fendleriana_AM_13528
-1257.33	tetraploid	triploid	beta-binomial	fixed_3	Inga_fendleriana_AM_13528
-933.597	tetraploid	triploid	beta-binomial-uniform	fixed	Inga_fendleriana_AM_13528
-2312.45	tetraploid	triploid	beta-binomial-uniform	fixed_2	Inga_fendleriana_AM_13528
-1513.65	tetraploid	triploid	beta-binomial-uniform	fixed_3	Inga_fendleriana_AM_13528
-1675.18	tetraploid	triploid	beta-uniform	fixed_2	Inga_feuillei_RTP_1122
-1.84699e+06	tetraploid	triploid	normal	fixed	Inga_feuillei_RTP_1122
-6442.07	tetraploid	triploid	normal	fixed_2	Inga_feuillei_RTP_1122
-5927.08	tetraploid	triploid	normal	fixed_3	Inga_feuillei_RTP_1122
-351.592	tetraploid	diploid	normal-uniform	fixed	Inga_feuillei_RTP_1122
-1208.47	tetraploid	diploid	normal-uniform	fixed_2	Inga_feuillei_RTP_1122
-5779.35	tetraploid	triploid	normal-uniform	fixed_3	Inga_feuillei_RTP_1122
-1360.51	tetraploid	triploid	beta	fixed	Inga_feuillei_RTP_1122
-3783.39	tetraploid	triploid	beta	fixed_2	Inga_feuillei_RTP_1122
-3266.92	tetraploid	triploid	beta	fixed_3	Inga_feuillei_RTP_1122
-24.2932	triploid	tetraploid	beta-uniform	fixed	Inga_feuillei_RTP_1122
-4173.58	tetraploid	triploid	beta-uniform	fixed_3	Inga_feuillei_RTP_1122
-463.282	triploid	tetraploid	beta-binomial	fixed	Inga_feuillei_RTP_1122
-4241.56	tetraploid	triploid	beta-binomial	fixed_2	Inga_feuillei_RTP_1122
-3686.08	tetraploid	triploid	beta-binomial	fixed_3	Inga_feuillei_RTP_1122
-463.238	triploid	tetraploid	beta-binomial-uniform	fixed	Inga_feuillei_RTP_1122
-4241.55	tetraploid	triploid	beta-binomial-uniform	fixed_2	Inga_feuillei_RTP_1122
-3934.45	tetraploid	triploid	beta-binomial-uniform	fixed_3	Inga_feuillei_RTP_1122
-39.0428	diploid	tetraploid	normal-uniform	fixed_2	Inga_filiformis_BET_6090
-1.25335e+06	tetraploid	triploid	normal	fixed	Inga_filiformis_BET_6090
-2430.35	tetraploid	triploid	normal	fixed_2	Inga_filiformis_BET_6090
-1314.64	tetraploid	triploid	normal	fixed_3	Inga_filiformis_BET_6090
-19.5327	diploid	tetraploid	normal-uniform	fixed	Inga_filiformis_BET_6090
-1442.06	tetraploid	triploid	normal-uniform	fixed_3	Inga_filiformis_BET_6090
-1562	tetraploid	triploid	beta	fixed	Inga_filiformis_BET_6090
-1724.83	tetraploid	triploid	beta	fixed_2	Inga_filiformis_BET_6090
-716.611	tetraploid	triploid	beta	fixed_3	Inga_filiformis_BET_6090
-18.8454	tetraploid	diploid	beta-uniform	fixed	Inga_filiformis_BET_6090
-200.856	tetraploid	diploid	beta-uniform	fixed_2	Inga_filiformis_BET_6090
-1154.61	tetraploid	triploid	beta-uniform	fixed_3	Inga_filiformis_BET_6090
-475.958	tetraploid	triploid	beta-binomial	fixed	Inga_filiformis_BET_6090
-1868.14	tetraploid	triploid	beta-binomial	fixed_2	Inga_filiformis_BET_6090
-740.765	tetraploid	triploid	beta-binomial	fixed_3	Inga_filiformis_BET_6090
-475.953	tetraploid	triploid	beta-binomial-uniform	fixed	Inga_filiformis_BET_6090
-1867.73	tetraploid	triploid	beta-binomial-uniform	fixed_2	Inga_filiformis_BET_6090
-1017.36	tetraploid	triploid	beta-binomial-uniform	fixed_3	Inga_filiformis_BET_6090
-39.4727	diploid	tetraploid	normal-uniform	fixed_2	Inga_flagelliformis_JMF_1444
-1.43292e+06	tetraploid	triploid	normal	fixed	Inga_flagelliformis_JMF_1444
-2883.23	tetraploid	triploid	normal	fixed_2	Inga_flagelliformis_JMF_1444
-1550.34	tetraploid	triploid	normal	fixed_3	Inga_flagelliformis_JMF_1444
-19.747	diploid	tetraploid	normal-uniform	fixed	Inga_flagelliformis_JMF_1444
-1694.25	tetraploid	triploid	normal-uniform	fixed_3	Inga_flagelliformis_JMF_1444
-2065.28	tetraploid	triploid	beta	fixed	Inga_flagelliformis_JMF_1444
-2120.11	tetraploid	triploid	beta	fixed_2	Inga_flagelliformis_JMF_1444
-901.068	tetraploid	triploid	beta	fixed_3	Inga_flagelliformis_JMF_1444
-18.8185	diploid	tetraploid	beta-uniform	fixed	Inga_flagelliformis_JMF_1444
-247.927	tetraploid	diploid	beta-uniform	fixed_2	Inga_flagelliformis_JMF_1444
-1405.26	tetraploid	triploid	beta-uniform	fixed_3	Inga_flagelliformis_JMF_1444
-627.166	tetraploid	triploid	beta-binomial	fixed	Inga_flagelliformis_JMF_1444
-2214.66	tetraploid	triploid	beta-binomial	fixed_2	Inga_flagelliformis_JMF_1444
-953.482	tetraploid	triploid	beta-binomial	fixed_3	Inga_flagelliformis_JMF_1444
-627.153	tetraploid	triploid	beta-binomial-uniform	fixed	Inga_flagelliformis_JMF_1444
-2214.65	tetraploid	triploid	beta-binomial-uniform	fixed_2	Inga_flagelliformis_JMF_1444
-1254.9	tetraploid	triploid	beta-binomial-uniform	fixed_3	Inga_flagelliformis_JMF_1444
-38.9808	diploid	tetraploid	normal-uniform	fixed_2	Inga_fosteriana_LA_2737
-1.25478e+06	tetraploid	triploid	normal	fixed	Inga_fosteriana_LA_2737
-2551.79	tetraploid	triploid	normal	fixed_2	Inga_fosteriana_LA_2737
-1256.97	tetraploid	triploid	normal	fixed_3	Inga_fosteriana_LA_2737
-19.5011	diploid	tetraploid	normal-uniform	fixed	Inga_fosteriana_LA_2737
-1403.33	tetraploid	triploid	normal-uniform	fixed_3	Inga_fosteriana_LA_2737
-1779.92	tetraploid	triploid	beta	fixed	Inga_fosteriana_LA_2737
-1876.89	tetraploid	triploid	beta	fixed_2	Inga_fosteriana_LA_2737
-674.933	tetraploid	triploid	beta	fixed_3	Inga_fosteriana_LA_2737
-24.0392	diploid	tetraploid	beta-uniform	fixed	Inga_fosteriana_LA_2737
-192.858	tetraploid	diploid	beta-uniform	fixed_2	Inga_fosteriana_LA_2737
-1020.39	tetraploid	diploid	beta-uniform	fixed_3	Inga_fosteriana_LA_2737
-979.935	tetraploid	triploid	beta-binomial	fixed	Inga_fosteriana_LA_2737
-2098.96	tetraploid	diploid	beta-binomial	fixed_2	Inga_fosteriana_LA_2737
-821.717	tetraploid	diploid	beta-binomial	fixed_3	Inga_fosteriana_LA_2737
-979.932	tetraploid	triploid	beta-binomial-uniform	fixed	Inga_fosteriana_LA_2737
-2098.7	tetraploid	diploid	beta-binomial-uniform	fixed_2	Inga_fosteriana_LA_2737
-940.761	tetraploid	diploid	beta-binomial-uniform	fixed_3	Inga_fosteriana_LA_2737
-807.166	tetraploid	diploid	normal-uniform	fixed_2	Inga_gereauana_VAS_14326
-179253	tetraploid	triploid	normal	fixed	Inga_gereauana_VAS_14326
-311.869	tetraploid	triploid	normal	fixed_2	Inga_gereauana_VAS_14326
-246.51	tetraploid	triploid	normal	fixed_3	Inga_gereauana_VAS_14326
-1.74176	triploid	diploid	normal-uniform	fixed	Inga_gereauana_VAS_14326
-249.418	tetraploid	triploid	normal-uniform	fixed_3	Inga_gereauana_VAS_14326
-15.91	tetraploid	triploid	beta	fixed	Inga_gereauana_VAS_14326
-214.569	tetraploid	triploid	beta	fixed_2	Inga_gereauana_VAS_14326
-151.692	tetraploid	triploid	beta	fixed_3	Inga_gereauana_VAS_14326
-38.246	triploid	tetraploid	beta-uniform	fixed	Inga_gereauana_VAS_14326
-15.2422	tetraploid	triploid	beta-uniform	fixed_2	Inga_gereauana_VAS_14326
-163.722	tetraploid	triploid	beta-uniform	fixed_3	Inga_gereauana_VAS_14326
-351.92	triploid	tetraploid	beta-binomial	fixed	Inga_gereauana_VAS_14326
-64.6951	tetraploid	triploid	beta-binomial	fixed_2	Inga_gereauana_VAS_14326
-12.0685	triploid	tetraploid	beta-binomial	fixed_3	Inga_gereauana_VAS_14326
-351.906	triploid	tetraploid	beta-binomial-uniform	fixed	Inga_gereauana_VAS_14326
-63.9958	tetraploid	triploid	beta-binomial-uniform	fixed_2	Inga_gereauana_VAS_14326
-35.0631	tetraploid	triploid	beta-binomial-uniform	fixed_3	Inga_gereauana_VAS_14326
-39.1607	diploid	tetraploid	normal-uniform	fixed_2	Inga_globularis_DMN_1293
-1.30049e+06	tetraploid	triploid	normal	fixed	Inga_globularis_DMN_1293
-2520.96	tetraploid	triploid	normal	fixed_2	Inga_globularis_DMN_1293
-1561.43	tetraploid	triploid	normal	fixed_3	Inga_globularis_DMN_1293
-19.5885	diploid	tetraploid	normal-uniform	fixed	Inga_globularis_DMN_1293
-1673.09	tetraploid	triploid	normal-uniform	fixed_3	Inga_globularis_DMN_1293
-1416.26	tetraploid	triploid	beta	fixed	Inga_globularis_DMN_1293
-1719.48	tetraploid	triploid	beta	fixed_2	Inga_globularis_DMN_1293
-838.01	tetraploid	triploid	beta	fixed_3	Inga_globularis_DMN_1293
-51.8535	tetraploid	diploid	beta-uniform	fixed	Inga_globularis_DMN_1293
-249.884	tetraploid	diploid	beta-uniform	fixed_2	Inga_globularis_DMN_1293
-1288.46	tetraploid	triploid	beta-uniform	fixed_3	Inga_globularis_DMN_1293
-161.951	tetraploid	triploid	beta-binomial	fixed	Inga_globularis_DMN_1293
-1835.14	tetraploid	triploid	beta-binomial	fixed_2	Inga_globularis_DMN_1293
-930.306	tetraploid	triploid	beta-binomial	fixed_3	Inga_globularis_DMN_1293
-161.961	tetraploid	triploid	beta-binomial-uniform	fixed	Inga_globularis_DMN_1293
-1835.13	tetraploid	triploid	beta-binomial-uniform	fixed_2	Inga_globularis_DMN_1293
-1201.97	tetraploid	triploid	beta-binomial-uniform	fixed_3	Inga_globularis_DMN_1293
-39.9214	diploid	tetraploid	normal-uniform	fixed_2	Inga_glomeriflora_KD_7056
-1.77392e+06	tetraploid	triploid	normal	fixed	Inga_glomeriflora_KD_7056
-4196.71	tetraploid	diploid	normal	fixed_2	Inga_glomeriflora_KD_7056
-1887.49	tetraploid	diploid	normal	fixed_3	Inga_glomeriflora_KD_7056
-19.9679	diploid	tetraploid	normal-uniform	fixed	Inga_glomeriflora_KD_7056
-1545.45	tetraploid	diploid	normal-uniform	fixed_3	Inga_glomeriflora_KD_7056
-4186.89	tetraploid	triploid	beta	fixed	Inga_glomeriflora_KD_7056
-1909.91	tetraploid	diploid	beta	fixed_2	Inga_glomeriflora_KD_7056
-784.14	tetraploid	diploid	beta	fixed_3	Inga_glomeriflora_KD_7056
-19.9612	diploid	tetraploid	beta-uniform	fixed	Inga_glomeriflora_KD_7056
-348.441	tetraploid	diploid	beta-uniform	fixed_2	Inga_glomeriflora_KD_7056
-997.331	tetraploid	diploid	beta-uniform	fixed_3	Inga_glomeriflora_KD_7056
-3018.91	tetraploid	triploid	beta-binomial	fixed	Inga_glomeriflora_KD_7056
-3047.08	tetraploid	diploid	beta-binomial	fixed_2	Inga_glomeriflora_KD_7056
-799.468	tetraploid	diploid	beta-binomial	fixed_3	Inga_glomeriflora_KD_7056
-3018.88	tetraploid	triploid	beta-binomial-uniform	fixed	Inga_glomeriflora_KD_7056
-3046.88	tetraploid	diploid	beta-binomial-uniform	fixed_2	Inga_glomeriflora_KD_7056
-968.318	tetraploid	diploid	beta-binomial-uniform	fixed_3	Inga_glomeriflora_KD_7056
-3976.87	tetraploid	diploid	normal-uniform	fixed_2	Inga_goldmanii_BCI_9620
-1.62837e+06	tetraploid	triploid	normal	fixed	Inga_goldmanii_BCI_9620
-2676.6	tetraploid	triploid	normal	fixed_2	Inga_goldmanii_BCI_9620
-1350.56	tetraploid	triploid	normal	fixed_3	Inga_goldmanii_BCI_9620
-19.6755	diploid	tetraploid	normal-uniform	fixed	Inga_goldmanii_BCI_9620
-1529.16	tetraploid	triploid	normal-uniform	fixed_3	Inga_goldmanii_BCI_9620
-1126.95	tetraploid	triploid	beta	fixed	Inga_goldmanii_BCI_9620
-1676.44	tetraploid	triploid	beta	fixed_2	Inga_goldmanii_BCI_9620
-686.134	tetraploid	triploid	beta	fixed_3	Inga_goldmanii_BCI_9620
-161.794	tetraploid	triploid	beta-uniform	fixed	Inga_goldmanii_BCI_9620
-138.529	tetraploid	diploid	beta-uniform	fixed_2	Inga_goldmanii_BCI_9620
-1073.26	tetraploid	triploid	beta-uniform	fixed_3	Inga_goldmanii_BCI_9620
-1386.85	triploid	tetraploid	beta-binomial	fixed	Inga_goldmanii_BCI_9620
-1494.67	tetraploid	triploid	beta-binomial	fixed_2	Inga_goldmanii_BCI_9620
-288.933	tetraploid	triploid	beta-binomial	fixed_3	Inga_goldmanii_BCI_9620
-1386.86	triploid	tetraploid	beta-binomial-uniform	fixed	Inga_goldmanii_BCI_9620
-1495.06	tetraploid	triploid	beta-binomial-uniform	fixed_2	Inga_goldmanii_BCI_9620
-687.837	tetraploid	triploid	beta-binomial-uniform	fixed_3	Inga_goldmanii_BCI_9620
-34.2363	diploid	tetraploid	normal-uniform	fixed_2	Inga_golfodulcensis_TDP_13572
-1.1538e+06	tetraploid	triploid	normal	fixed	Inga_golfodulcensis_TDP_13572
-2365.08	tetraploid	triploid	normal	fixed_2	Inga_golfodulcensis_TDP_13572
-1655.12	tetraploid	triploid	normal	fixed_3	Inga_golfodulcensis_TDP_13572
-19.3274	diploid	tetraploid	normal-uniform	fixed	Inga_golfodulcensis_TDP_13572
-1730.39	tetraploid	triploid	normal-uniform	fixed_3	Inga_golfodulcensis_TDP_13572
-1186.17	tetraploid	triploid	beta	fixed	Inga_golfodulcensis_TDP_13572
-1587.87	tetraploid	triploid	beta	fixed_2	Inga_golfodulcensis_TDP_13572
-932.829	tetraploid	triploid	beta	fixed_3	Inga_golfodulcensis_TDP_13572
-99.2437	tetraploid	diploid	beta-uniform	fixed	Inga_golfodulcensis_TDP_13572
-272.791	tetraploid	diploid	beta-uniform	fixed_2	Inga_golfodulcensis_TDP_13572
-1324.03	tetraploid	triploid	beta-uniform	fixed_3	Inga_golfodulcensis_TDP_13572
-417.626	tetraploid	triploid	beta-binomial	fixed	Inga_golfodulcensis_TDP_13572
-1733.42	tetraploid	triploid	beta-binomial	fixed_2	Inga_golfodulcensis_TDP_13572
-1044.59	tetraploid	triploid	beta-binomial	fixed_3	Inga_golfodulcensis_TDP_13572
-417.648	tetraploid	triploid	beta-binomial-uniform	fixed	Inga_golfodulcensis_TDP_13572
-1733	tetraploid	triploid	beta-binomial-uniform	fixed_2	Inga_golfodulcensis_TDP_13572
-1272.04	tetraploid	triploid	beta-binomial-uniform	fixed_3	Inga_golfodulcensis_TDP_13572
-2519.33	tetraploid	triploid	beta-uniform	fixed_2	Inga_gracilifolia_M_1122
-2.07536e+06	tetraploid	triploid	normal	fixed	Inga_gracilifolia_M_1122
-8074.41	tetraploid	triploid	normal	fixed_2	Inga_gracilifolia_M_1122
-7432.56	tetraploid	triploid	normal	fixed_3	Inga_gracilifolia_M_1122
-549.999	tetraploid	diploid	normal-uniform	fixed	Inga_gracilifolia_M_1122
-1988.77	tetraploid	diploid	normal-uniform	fixed_2	Inga_gracilifolia_M_1122
-7226.1	tetraploid	triploid	normal-uniform	fixed_3	Inga_gracilifolia_M_1122
-1362.1	tetraploid	triploid	beta	fixed	Inga_gracilifolia_M_1122
-4895.85	tetraploid	triploid	beta	fixed_2	Inga_gracilifolia_M_1122
-4311.11	tetraploid	triploid	beta	fixed_3	Inga_gracilifolia_M_1122
-41.9897	tetraploid	triploid	beta-uniform	fixed	Inga_gracilifolia_M_1122
-5228.78	tetraploid	triploid	beta-uniform	fixed_3	Inga_gracilifolia_M_1122
-410.838	triploid	tetraploid	beta-binomial	fixed	Inga_gracilifolia_M_1122
-5600.97	tetraploid	triploid	beta-binomial	fixed_2	Inga_gracilifolia_M_1122
-4876.39	tetraploid	triploid	beta-binomial	fixed_3	Inga_gracilifolia_M_1122
-410.917	triploid	tetraploid	beta-binomial-uniform	fixed	Inga_gracilifolia_M_1122
-5601.18	tetraploid	triploid	beta-binomial-uniform	fixed_2	Inga_gracilifolia_M_1122
-5145.18	tetraploid	triploid	beta-binomial-uniform	fixed_3	Inga_gracilifolia_M_1122
-40.2526	diploid	tetraploid	normal-uniform	fixed_2	Inga_grandiflora_M15AA
-1.78152e+06	tetraploid	triploid	normal	fixed	Inga_grandiflora_M15AA
-3876.65	tetraploid	triploid	normal	fixed_2	Inga_grandiflora_M15AA
-1933.39	tetraploid	triploid	normal	fixed_3	Inga_grandiflora_M15AA
-20.135	diploid	tetraploid	normal-uniform	fixed	Inga_grandiflora_M15AA
-2127.71	tetraploid	triploid	normal-uniform	fixed_3	Inga_grandiflora_M15AA
-3087.74	tetraploid	triploid	beta	fixed	Inga_grandiflora_M15AA
-2549.71	tetraploid	diploid	beta	fixed_2	Inga_grandiflora_M15AA
-1122.75	tetraploid	diploid	beta	fixed_3	Inga_grandiflora_M15AA
-26.2258	diploid	tetraploid	beta-uniform	fixed	Inga_grandiflora_M15AA
-284.909	tetraploid	diploid	beta-uniform	fixed_2	Inga_grandiflora_M15AA
-1384.02	tetraploid	diploid	beta-uniform	fixed_3	Inga_grandiflora_M15AA
-1138.59	tetraploid	triploid	beta-binomial	fixed	Inga_grandiflora_M15AA
-2918.85	tetraploid	diploid	beta-binomial	fixed_2	Inga_grandiflora_M15AA
-1088.38	tetraploid	diploid	beta-binomial	fixed_3	Inga_grandiflora_M15AA
-1138.47	tetraploid	triploid	beta-binomial-uniform	fixed	Inga_grandiflora_M15AA
-2918.83	tetraploid	diploid	beta-binomial-uniform	fixed_2	Inga_grandiflora_M15AA
-1244.35	tetraploid	diploid	beta-binomial-uniform	fixed_3	Inga_grandiflora_M15AA
-15537.6	tetraploid	diploid	normal-uniform	fixed_2	Inga_grandis_MS_54
-1.45666e+06	tetraploid	triploid	normal	fixed	Inga_grandis_MS_54
-2693.05	tetraploid	triploid	normal	fixed_2	Inga_grandis_MS_54
-2138.01	tetraploid	triploid	normal	fixed_3	Inga_grandis_MS_54
-18.7157	diploid	triploid	normal-uniform	fixed	Inga_grandis_MS_54
-2168.36	tetraploid	triploid	normal-uniform	fixed_3	Inga_grandis_MS_54
-1350.34	tetraploid	triploid	beta	fixed	Inga_grandis_MS_54
-1737.73	tetraploid	triploid	beta	fixed_2	Inga_grandis_MS_54
-1241.46	tetraploid	triploid	beta	fixed_3	Inga_grandis_MS_54
-67.4159	triploid	tetraploid	beta-uniform	fixed	Inga_grandis_MS_54
-201.869	tetraploid	triploid	beta-uniform	fixed_2	Inga_grandis_MS_54
-1546.26	tetraploid	triploid	beta-uniform	fixed_3	Inga_grandis_MS_54
-1238.95	triploid	tetraploid	beta-binomial	fixed	Inga_grandis_MS_54
-1284.66	tetraploid	triploid	beta-binomial	fixed_2	Inga_grandis_MS_54
-685.244	tetraploid	triploid	beta-binomial	fixed_3	Inga_grandis_MS_54
-1238.92	triploid	tetraploid	beta-binomial-uniform	fixed	Inga_grandis_MS_54
-1284.66	tetraploid	triploid	beta-binomial-uniform	fixed_2	Inga_grandis_MS_54
-989.993	tetraploid	triploid	beta-binomial-uniform	fixed_3	Inga_grandis_MS_54
-58159.6	diploid	tetraploid	normal-uniform	fixed_2	Inga_grazielae_AMO_969
-1.40353e+06	tetraploid	triploid	normal	fixed	Inga_grazielae_AMO_969
-2495.43	tetraploid	triploid	normal	fixed_2	Inga_grazielae_AMO_969
-1953.03	tetraploid	triploid	normal	fixed_3	Inga_grazielae_AMO_969
-13.5258	diploid	triploid	normal-uniform	fixed	Inga_grazielae_AMO_969
-1983.84	tetraploid	triploid	normal-uniform	fixed_3	Inga_grazielae_AMO_969
-1115.96	tetraploid	triploid	beta	fixed	Inga_grazielae_AMO_969
-1594.38	tetraploid	triploid	beta	fixed_2	Inga_grazielae_AMO_969
-1193.75	tetraploid	triploid	beta	fixed_3	Inga_grazielae_AMO_969
-126.136	triploid	tetraploid	beta-uniform	fixed	Inga_grazielae_AMO_969
-148.372	tetraploid	triploid	beta-uniform	fixed_2	Inga_grazielae_AMO_969
-1394.31	tetraploid	triploid	beta-uniform	fixed_3	Inga_grazielae_AMO_969
-1473.9	triploid	tetraploid	beta-binomial	fixed	Inga_grazielae_AMO_969
-1124.33	tetraploid	triploid	beta-binomial	fixed_2	Inga_grazielae_AMO_969
-501.949	tetraploid	triploid	beta-binomial	fixed_3	Inga_grazielae_AMO_969
-1473.92	triploid	tetraploid	beta-binomial-uniform	fixed	Inga_grazielae_AMO_969
-1124.31	tetraploid	triploid	beta-binomial-uniform	fixed_2	Inga_grazielae_AMO_969
-813.31	tetraploid	triploid	beta-binomial-uniform	fixed_3	Inga_grazielae_AMO_969
-394.323	tetraploid	triploid	beta-uniform	fixed_2	Inga_herrerae_ZAM_2274
-1.31115e+06	tetraploid	triploid	normal	fixed	Inga_herrerae_ZAM_2274
-2954.58	tetraploid	triploid	normal	fixed_2	Inga_herrerae_ZAM_2274
-2564.59	tetraploid	triploid	normal	fixed_3	Inga_herrerae_ZAM_2274
-9.87132	diploid	triploid	normal-uniform	fixed	Inga_herrerae_ZAM_2274
-28.5266	tetraploid	diploid	normal-uniform	fixed_2	Inga_herrerae_ZAM_2274
-2520.57	tetraploid	triploid	normal-uniform	fixed_3	Inga_herrerae_ZAM_2274
-1031.8	tetraploid	triploid	beta	fixed	Inga_herrerae_ZAM_2274
-1957.45	tetraploid	triploid	beta	fixed_2	Inga_herrerae_ZAM_2274
-1657.47	tetraploid	triploid	beta	fixed_3	Inga_herrerae_ZAM_2274
-111.063	triploid	tetraploid	beta-uniform	fixed	Inga_herrerae_ZAM_2274
-1767.5	tetraploid	triploid	beta-uniform	fixed_3	Inga_herrerae_ZAM_2274
-797.736	triploid	tetraploid	beta-binomial	fixed	Inga_herrerae_ZAM_2274
-1541.22	tetraploid	triploid	beta-binomial	fixed_2	Inga_herrerae_ZAM_2274
-1144.78	tetraploid	triploid	beta-binomial	fixed_3	Inga_herrerae_ZAM_2274
-797.778	triploid	tetraploid	beta-binomial-uniform	fixed	Inga_herrerae_ZAM_2274
-1541.07	tetraploid	triploid	beta-binomial-uniform	fixed_2	Inga_herrerae_ZAM_2274
-1392.99	tetraploid	triploid	beta-binomial-uniform	fixed_3	Inga_herrerae_ZAM_2274
-95836	tetraploid	diploid	normal-uniform	fixed_2	Inga_heterophylla_KD_4583
-2.03227e+06	tetraploid	triploid	normal	fixed	Inga_heterophylla_KD_4583
-8115.94	tetraploid	triploid	normal	fixed_2	Inga_heterophylla_KD_4583
-7380.34	tetraploid	triploid	normal	fixed_3	Inga_heterophylla_KD_4583
-484.305	tetraploid	diploid	normal-uniform	fixed	Inga_heterophylla_KD_4583
-7114.73	tetraploid	triploid	normal-uniform	fixed_3	Inga_heterophylla_KD_4583
-2493.5	tetraploid	triploid	beta	fixed	Inga_heterophylla_KD_4583
-4057.53	tetraploid	triploid	beta	fixed_2	Inga_heterophylla_KD_4583
-4411.02	tetraploid	triploid	beta	fixed_3	Inga_heterophylla_KD_4583
-202.881	tetraploid	triploid	beta-uniform	fixed	Inga_heterophylla_KD_4583
-2405.85	tetraploid	triploid	beta-uniform	fixed_2	Inga_heterophylla_KD_4583
-5171.16	tetraploid	triploid	beta-uniform	fixed_3	Inga_heterophylla_KD_4583
-511.737	tetraploid	triploid	beta-binomial	fixed	Inga_heterophylla_KD_4583
-5574.14	tetraploid	triploid	beta-binomial	fixed_2	Inga_heterophylla_KD_4583
-4747.59	tetraploid	triploid	beta-binomial	fixed_3	Inga_heterophylla_KD_4583
-511.717	tetraploid	triploid	beta-binomial-uniform	fixed	Inga_heterophylla_KD_4583
-5574.14	tetraploid	triploid	beta-binomial-uniform	fixed_2	Inga_heterophylla_KD_4583
-4965.19	tetraploid	triploid	beta-binomial-uniform	fixed_3	Inga_heterophylla_KD_4583
-39.8028	diploid	tetraploid	normal-uniform	fixed_2	Inga_hispida_JMF_1428
-1.5642e+06	tetraploid	triploid	normal	fixed	Inga_hispida_JMF_1428
-3455.01	tetraploid	triploid	normal	fixed_2	Inga_hispida_JMF_1428
-1585.39	tetraploid	triploid	normal	fixed_3	Inga_hispida_JMF_1428
-19.91	diploid	tetraploid	normal-uniform	fixed	Inga_hispida_JMF_1428
-1774.96	tetraploid	triploid	normal-uniform	fixed_3	Inga_hispida_JMF_1428
-2638.51	tetraploid	triploid	beta	fixed	Inga_hispida_JMF_1428
-2375.94	tetraploid	diploid	beta	fixed_2	Inga_hispida_JMF_1428
-831.309	tetraploid	diploid	beta	fixed_3	Inga_hispida_JMF_1428
-23.1232	diploid	tetraploid	beta-uniform	fixed	Inga_hispida_JMF_1428
-221.132	tetraploid	diploid	beta-uniform	fixed_2	Inga_hispida_JMF_1428
-1041.61	tetraploid	diploid	beta-uniform	fixed_3	Inga_hispida_JMF_1428
-1116.83	tetraploid	triploid	beta-binomial	fixed	Inga_hispida_JMF_1428
-2567.83	tetraploid	diploid	beta-binomial	fixed_2	Inga_hispida_JMF_1428
-803.521	tetraploid	diploid	beta-binomial	fixed_3	Inga_hispida_JMF_1428
-1116.76	tetraploid	triploid	beta-binomial-uniform	fixed	Inga_hispida_JMF_1428
-2567.62	tetraploid	diploid	beta-binomial-uniform	fixed_2	Inga_hispida_JMF_1428
-954.076	tetraploid	diploid	beta-binomial-uniform	fixed_3	Inga_hispida_JMF_1428
-38.1676	diploid	tetraploid	normal-uniform	fixed_2	Inga_huastecana_DUR_5554
-1.27404e+06	tetraploid	triploid	normal	fixed	Inga_huastecana_DUR_5554
-2966.9	tetraploid	triploid	normal	fixed_2	Inga_huastecana_DUR_5554
-1884.32	tetraploid	triploid	normal	fixed_3	Inga_huastecana_DUR_5554
-19.3447	diploid	tetraploid	normal-uniform	fixed	Inga_huastecana_DUR_5554
-1986	tetraploid	triploid	normal-uniform	fixed_3	Inga_huastecana_DUR_5554
-2227.32	tetraploid	triploid	beta	fixed	Inga_huastecana_DUR_5554
-1573.28	tetraploid	triploid	beta	fixed_2	Inga_huastecana_DUR_5554
-1226	tetraploid	triploid	beta	fixed_3	Inga_huastecana_DUR_5554
-17.7399	diploid	tetraploid	beta-uniform	fixed	Inga_huastecana_DUR_5554
-390.107	tetraploid	diploid	beta-uniform	fixed_2	Inga_huastecana_DUR_5554
-1550.95	tetraploid	diploid	beta-uniform	fixed_3	Inga_huastecana_DUR_5554
-1325.58	tetraploid	triploid	beta-binomial	fixed	Inga_huastecana_DUR_5554
-2363	tetraploid	diploid	beta-binomial	fixed_2	Inga_huastecana_DUR_5554
-1283.3	tetraploid	diploid	beta-binomial	fixed_3	Inga_huastecana_DUR_5554
-1325.59	tetraploid	triploid	beta-binomial-uniform	fixed	Inga_huastecana_DUR_5554
-2362.96	tetraploid	diploid	beta-binomial-uniform	fixed_2	Inga_huastecana_DUR_5554
-1379.73	tetraploid	diploid	beta-binomial-uniform	fixed_3	Inga_huastecana_DUR_5554
-39.4982	diploid	tetraploid	normal-uniform	fixed_2	Inga_huberi_KD_4911
-1.56458e+06	tetraploid	triploid	normal	fixed	Inga_huberi_KD_4911
-3893.18	tetraploid	triploid	normal	fixed_2	Inga_huberi_KD_4911
-2117.49	tetraploid	triploid	normal	fixed_3	Inga_huberi_KD_4911
-19.7555	diploid	tetraploid	normal-uniform	fixed	Inga_huberi_KD_4911
-1949.2	tetraploid	diploid	normal-uniform	fixed_3	Inga_huberi_KD_4911
-3179.41	tetraploid	triploid	beta	fixed	Inga_huberi_KD_4911
-1815.63	tetraploid	diploid	beta	fixed_2	Inga_huberi_KD_4911
-1085.85	tetraploid	diploid	beta	fixed_3	Inga_huberi_KD_4911
-19.7495	diploid	tetraploid	beta-uniform	fixed	Inga_huberi_KD_4911
-373.922	tetraploid	diploid	beta-uniform	fixed_2	Inga_huberi_KD_4911
-1328.78	tetraploid	diploid	beta-uniform	fixed_3	Inga_huberi_KD_4911
-2137.05	tetraploid	triploid	beta-binomial	fixed	Inga_huberi_KD_4911
-2834.5	tetraploid	diploid	beta-binomial	fixed_2	Inga_huberi_KD_4911
-1159.13	tetraploid	diploid	beta-binomial	fixed_3	Inga_huberi_KD_4911
-2136.77	tetraploid	triploid	beta-binomial-uniform	fixed	Inga_huberi_KD_4911
-2834.47	tetraploid	diploid	beta-binomial-uniform	fixed_2	Inga_huberi_KD_4911
-1296.2	tetraploid	diploid	beta-binomial-uniform	fixed_3	Inga_huberi_KD_4911
-38.2578	diploid	tetraploid	normal-uniform	fixed_2	Inga_ilta_TDP_16880
-1.36535e+06	tetraploid	triploid	normal	fixed	Inga_ilta_TDP_16880
-3268.79	tetraploid	triploid	normal	fixed_2	Inga_ilta_TDP_16880
-1936.95	tetraploid	triploid	normal	fixed_3	Inga_ilta_TDP_16880
-19.496	diploid	tetraploid	normal-uniform	fixed	Inga_ilta_TDP_16880
-2063.22	tetraploid	triploid	normal-uniform	fixed_3	Inga_ilta_TDP_16880
-2418.57	tetraploid	triploid	beta	fixed	Inga_ilta_TDP_16880
-1641.75	tetraploid	diploid	beta	fixed_2	Inga_ilta_TDP_16880
-1184.92	tetraploid	diploid	beta	fixed_3	Inga_ilta_TDP_16880
-23.1372	diploid	tetraploid	beta-uniform	fixed	Inga_ilta_TDP_16880
-425.123	tetraploid	diploid	beta-uniform	fixed_2	Inga_ilta_TDP_16880
-1442.91	tetraploid	diploid	beta-uniform	fixed_3	Inga_ilta_TDP_16880
-1526.67	tetraploid	triploid	beta-binomial	fixed	Inga_ilta_TDP_16880
-2496.59	tetraploid	diploid	beta-binomial	fixed_2	Inga_ilta_TDP_16880
-1194.92	tetraploid	diploid	beta-binomial	fixed_3	Inga_ilta_TDP_16880
-1526.67	tetraploid	triploid	beta-binomial-uniform	fixed	Inga_ilta_TDP_16880
-2496.56	tetraploid	diploid	beta-binomial-uniform	fixed_2	Inga_ilta_TDP_16880
-1310.55	tetraploid	diploid	beta-binomial-uniform	fixed_3	Inga_ilta_TDP_16880
-9761.21	tetraploid	diploid	normal-uniform	fixed_2	Inga_inflata_CLA_6779
-1.40854e+06	tetraploid	triploid	normal	fixed	Inga_inflata_CLA_6779
-2441.23	tetraploid	triploid	normal	fixed_2	Inga_inflata_CLA_6779
-1800.26	tetraploid	triploid	normal	fixed_3	Inga_inflata_CLA_6779
-10.3596	diploid	triploid	normal-uniform	fixed	Inga_inflata_CLA_6779
-1863.34	tetraploid	triploid	normal-uniform	fixed_3	Inga_inflata_CLA_6779
-731.335	tetraploid	triploid	beta	fixed	Inga_inflata_CLA_6779
-1523.15	tetraploid	triploid	beta	fixed_2	Inga_inflata_CLA_6779
-1060.32	tetraploid	triploid	beta	fixed_3	Inga_inflata_CLA_6779
-94.399	triploid	tetraploid	beta-uniform	fixed	Inga_inflata_CLA_6779
-149.751	tetraploid	triploid	beta-uniform	fixed_2	Inga_inflata_CLA_6779
-1261.19	tetraploid	triploid	beta-uniform	fixed_3	Inga_inflata_CLA_6779
-1596.88	triploid	tetraploid	beta-binomial	fixed	Inga_inflata_CLA_6779
-1082.2	tetraploid	triploid	beta-binomial	fixed_2	Inga_inflata_CLA_6779
-392.755	tetraploid	triploid	beta-binomial	fixed_3	Inga_inflata_CLA_6779
-1596.86	triploid	tetraploid	beta-binomial-uniform	fixed	Inga_inflata_CLA_6779
-1081.75	tetraploid	triploid	beta-binomial-uniform	fixed_2	Inga_inflata_CLA_6779
-720.738	tetraploid	triploid	beta-binomial-uniform	fixed_3	Inga_inflata_CLA_6779
-39.3104	diploid	tetraploid	normal-uniform	fixed_2	Inga_ingoides_TDP_16952
-1.5626e+06	tetraploid	triploid	normal	fixed	Inga_ingoides_TDP_16952
-3984.69	tetraploid	triploid	normal	fixed_2	Inga_ingoides_TDP_16952
-2334.28	tetraploid	triploid	normal	fixed_3	Inga_ingoides_TDP_16952
-19.7054	diploid	tetraploid	normal-uniform	fixed	Inga_ingoides_TDP_16952
-2067.05	tetraploid	diploid	normal-uniform	fixed_3	Inga_ingoides_TDP_16952
-3223.03	tetraploid	triploid	beta	fixed	Inga_ingoides_TDP_16952
-1801.75	tetraploid	diploid	beta	fixed_2	Inga_ingoides_TDP_16952
-1135.7	tetraploid	diploid	beta	fixed_3	Inga_ingoides_TDP_16952
-19.698	diploid	tetraploid	beta-uniform	fixed	Inga_ingoides_TDP_16952
-461.036	tetraploid	diploid	beta-uniform	fixed_2	Inga_ingoides_TDP_16952
-1438.33	tetraploid	diploid	beta-uniform	fixed_3	Inga_ingoides_TDP_16952
-2291.95	tetraploid	triploid	beta-binomial	fixed	Inga_ingoides_TDP_16952
-2807.98	tetraploid	diploid	beta-binomial	fixed_2	Inga_ingoides_TDP_16952
-1206.64	tetraploid	diploid	beta-binomial	fixed_3	Inga_ingoides_TDP_16952
-2291.94	tetraploid	triploid	beta-binomial-uniform	fixed	Inga_ingoides_TDP_16952
-2807.94	tetraploid	diploid	beta-binomial-uniform	fixed_2	Inga_ingoides_TDP_16952
-1344.15	tetraploid	diploid	beta-binomial-uniform	fixed_3	Inga_ingoides_TDP_16952
-39.3676	diploid	tetraploid	normal-uniform	fixed_2	Inga_japurensis_BK_1380
-1.43761e+06	tetraploid	triploid	normal	fixed	Inga_japurensis_BK_1380
-3242.09	tetraploid	triploid	normal	fixed_2	Inga_japurensis_BK_1380
-1697.16	tetraploid	triploid	normal	fixed_3	Inga_japurensis_BK_1380
-19.6921	diploid	tetraploid	normal-uniform	fixed	Inga_japurensis_BK_1380
-1854.72	tetraploid	triploid	normal-uniform	fixed_3	Inga_japurensis_BK_1380
-2338.59	tetraploid	triploid	beta	fixed	Inga_japurensis_BK_1380
-2079.03	tetraploid	diploid	beta	fixed_2	Inga_japurensis_BK_1380
-993.922	tetraploid	diploid	beta	fixed_3	Inga_japurensis_BK_1380
-24.1956	diploid	tetraploid	beta-uniform	fixed	Inga_japurensis_BK_1380
-287.58	tetraploid	diploid	beta-uniform	fixed_2	Inga_japurensis_BK_1380
-1229.72	tetraploid	diploid	beta-uniform	fixed_3	Inga_japurensis_BK_1380
-1226.82	tetraploid	triploid	beta-binomial	fixed	Inga_japurensis_BK_1380
-2394.25	tetraploid	diploid	beta-binomial	fixed_2	Inga_japurensis_BK_1380
-876.718	tetraploid	diploid	beta-binomial	fixed_3	Inga_japurensis_BK_1380
-1226.78	tetraploid	triploid	beta-binomial-uniform	fixed	Inga_japurensis_BK_1380
-2393.85	tetraploid	diploid	beta-binomial-uniform	fixed_2	Inga_japurensis_BK_1380
-1013.47	tetraploid	diploid	beta-binomial-uniform	fixed_3	Inga_japurensis_BK_1380
-38.1845	diploid	tetraploid	normal-uniform	fixed_2	Inga_jaunechensis_TDP_14778
-1.05245e+06	tetraploid	triploid	normal	fixed	Inga_jaunechensis_TDP_14778
-2103.91	tetraploid	triploid	normal	fixed_2	Inga_jaunechensis_TDP_14778
-1336.3	tetraploid	triploid	normal	fixed_3	Inga_jaunechensis_TDP_14778
-19.1024	diploid	tetraploid	normal-uniform	fixed	Inga_jaunechensis_TDP_14778
-1416.65	tetraploid	triploid	normal-uniform	fixed_3	Inga_jaunechensis_TDP_14778
-1417.82	tetraploid	triploid	beta	fixed	Inga_jaunechensis_TDP_14778
-1504.45	tetraploid	triploid	beta	fixed_2	Inga_jaunechensis_TDP_14778
-791.959	tetraploid	triploid	beta	fixed_3	Inga_jaunechensis_TDP_14778
-37.3919	tetraploid	diploid	beta-uniform	fixed	Inga_jaunechensis_TDP_14778
-229.013	tetraploid	diploid	beta-uniform	fixed_2	Inga_jaunechensis_TDP_14778
-1142.76	tetraploid	triploid	beta-uniform	fixed_3	Inga_jaunechensis_TDP_14778
-713.349	tetraploid	triploid	beta-binomial	fixed	Inga_jaunechensis_TDP_14778
-1643.92	tetraploid	triploid	beta-binomial	fixed_2	Inga_jaunechensis_TDP_14778
-876.182	tetraploid	triploid	beta-binomial	fixed_3	Inga_jaunechensis_TDP_14778
-713.34	tetraploid	triploid	beta-binomial-uniform	fixed	Inga_jaunechensis_TDP_14778
-1643.91	tetraploid	triploid	beta-binomial-uniform	fixed_2	Inga_jaunechensis_TDP_14778
-1086.28	tetraploid	triploid	beta-binomial-uniform	fixed_3	Inga_jaunechensis_TDP_14778
-1271.82	tetraploid	diploid	normal-uniform	fixed_2	Inga_jefensis_HH_828
-1.19697e+06	tetraploid	triploid	normal	fixed	Inga_jefensis_HH_828
-2216.92	tetraploid	triploid	normal	fixed_2	Inga_jefensis_HH_828
-1723.56	tetraploid	triploid	normal	fixed_3	Inga_jefensis_HH_828
-9.79466	diploid	triploid	normal-uniform	fixed	Inga_jefensis_HH_828
-1762.56	tetraploid	triploid	normal-uniform	fixed_3	Inga_jefensis_HH_828
-479.647	tetraploid	triploid	beta	fixed	Inga_jefensis_HH_828
-1383.27	tetraploid	triploid	beta	fixed_2	Inga_jefensis_HH_828
-1036.63	tetraploid	triploid	beta	fixed_3	Inga_jefensis_HH_828
-169.11	triploid	tetraploid	beta-uniform	fixed	Inga_jefensis_HH_828
-151.751	triploid	diploid	beta-uniform	fixed_2	Inga_jefensis_HH_828
-1181.71	tetraploid	triploid	beta-uniform	fixed_3	Inga_jefensis_HH_828
-716.507	triploid	tetraploid	beta-binomial	fixed	Inga_jefensis_HH_828
-1243.79	tetraploid	triploid	beta-binomial	fixed_2	Inga_jefensis_HH_828
-758.149	tetraploid	triploid	beta-binomial	fixed_3	Inga_jefensis_HH_828
-716.473	triploid	tetraploid	beta-binomial-uniform	fixed	Inga_jefensis_HH_828
-1243.78	tetraploid	triploid	beta-binomial-uniform	fixed_2	Inga_jefensis_HH_828
-1013.71	tetraploid	triploid	beta-binomial-uniform	fixed_3	Inga_jefensis_HH_828
-39.3276	diploid	tetraploid	normal-uniform	fixed_2	Inga_jenmani_FG_135
-1.69952e+06	tetraploid	triploid	normal	fixed	Inga_jenmani_FG_135
-4107.42	tetraploid	triploid	normal	fixed_2	Inga_jenmani_FG_135
-2108.57	tetraploid	triploid	normal	fixed_3	Inga_jenmani_FG_135
-19.974	diploid	tetraploid	normal-uniform	fixed	Inga_jenmani_FG_135
-2038.66	tetraploid	diploid	normal-uniform	fixed_3	Inga_jenmani_FG_135
-3135.95	tetraploid	triploid	beta	fixed	Inga_jenmani_FG_135
-1862.63	tetraploid	diploid	beta	fixed_2	Inga_jenmani_FG_135
-1039.15	tetraploid	diploid	beta	fixed_3	Inga_jenmani_FG_135
-19.9683	diploid	tetraploid	beta-uniform	fixed	Inga_jenmani_FG_135
-366.06	tetraploid	diploid	beta-uniform	fixed_2	Inga_jenmani_FG_135
-1294.6	tetraploid	diploid	beta-uniform	fixed_3	Inga_jenmani_FG_135
-1755.61	tetraploid	triploid	beta-binomial	fixed	Inga_jenmani_FG_135
-3046	tetraploid	diploid	beta-binomial	fixed_2	Inga_jenmani_FG_135
-1247.08	tetraploid	diploid	beta-binomial	fixed_3	Inga_jenmani_FG_135
-1755.63	tetraploid	triploid	beta-binomial-uniform	fixed	Inga_jenmani_FG_135
-3045.81	tetraploid	diploid	beta-binomial-uniform	fixed_2	Inga_jenmani_FG_135
-1402.51	tetraploid	diploid	beta-binomial-uniform	fixed_3	Inga_jenmani_FG_135
-38.8447	diploid	tetraploid	normal-uniform	fixed_2	Inga_jimenezii_JIM_1507
-1.24647e+06	tetraploid	triploid	normal	fixed	Inga_jimenezii_JIM_1507
-2390.72	tetraploid	triploid	normal	fixed_2	Inga_jimenezii_JIM_1507
-1498.01	tetraploid	triploid	normal	fixed_3	Inga_jimenezii_JIM_1507
-19.4322	diploid	tetraploid	normal-uniform	fixed	Inga_jimenezii_JIM_1507
-1591.98	tetraploid	triploid	normal-uniform	fixed_3	Inga_jimenezii_JIM_1507
-1828.4	tetraploid	triploid	beta	fixed	Inga_jimenezii_JIM_1507
-1730.59	tetraploid	triploid	beta	fixed_2	Inga_jimenezii_JIM_1507
-888.007	tetraploid	triploid	beta	fixed_3	Inga_jimenezii_JIM_1507
-52.3682	tetraploid	diploid	beta-uniform	fixed	Inga_jimenezii_JIM_1507
-254.537	tetraploid	diploid	beta-uniform	fixed_2	Inga_jimenezii_JIM_1507
-1288.53	tetraploid	triploid	beta-uniform	fixed_3	Inga_jimenezii_JIM_1507
-700.721	tetraploid	triploid	beta-binomial	fixed	Inga_jimenezii_JIM_1507
-1782.5	tetraploid	triploid	beta-binomial	fixed_2	Inga_jimenezii_JIM_1507
-856.965	tetraploid	triploid	beta-binomial	fixed_3	Inga_jimenezii_JIM_1507
-700.713	tetraploid	triploid	beta-binomial-uniform	fixed	Inga_jimenezii_JIM_1507
-1782.49	tetraploid	triploid	beta-binomial-uniform	fixed_2	Inga_jimenezii_JIM_1507
-1108.67	tetraploid	triploid	beta-binomial-uniform	fixed_3	Inga_jimenezii_JIM_1507
-39.0003	diploid	tetraploid	normal-uniform	fixed_2	Inga_jinicuil_TDP_13568
-1.28719e+06	tetraploid	triploid	normal	fixed	Inga_jinicuil_TDP_13568
-2659.04	tetraploid	triploid	normal	fixed_2	Inga_jinicuil_TDP_13568
-1563.34	tetraploid	triploid	normal	fixed_3	Inga_jinicuil_TDP_13568
-19.5093	diploid	tetraploid	normal-uniform	fixed	Inga_jinicuil_TDP_13568
-1689.45	tetraploid	triploid	normal-uniform	fixed_3	Inga_jinicuil_TDP_13568
-1686.68	tetraploid	triploid	beta	fixed	Inga_jinicuil_TDP_13568
-1900.88	tetraploid	triploid	beta	fixed_2	Inga_jinicuil_TDP_13568
-862.952	tetraploid	triploid	beta	fixed_3	Inga_jinicuil_TDP_13568
-1.8511	diploid	tetraploid	beta-uniform	fixed	Inga_jinicuil_TDP_13568
-329.696	tetraploid	diploid	beta-uniform	fixed_2	Inga_jinicuil_TDP_13568
-1353.43	tetraploid	triploid	beta-uniform	fixed_3	Inga_jinicuil_TDP_13568
-934.984	tetraploid	triploid	beta-binomial	fixed	Inga_jinicuil_TDP_13568
-2190.55	tetraploid	triploid	beta-binomial	fixed_2	Inga_jinicuil_TDP_13568
-1133.78	tetraploid	triploid	beta-binomial	fixed_3	Inga_jinicuil_TDP_13568
-934.95	tetraploid	triploid	beta-binomial-uniform	fixed	Inga_jinicuil_TDP_13568
-2190.7	tetraploid	triploid	beta-binomial-uniform	fixed_2	Inga_jinicuil_TDP_13568
-1401.43	tetraploid	triploid	beta-binomial-uniform	fixed_3	Inga_jinicuil_TDP_13568
-4950.22	diploid	tetraploid	normal-uniform	fixed_2	Inga_killipiana_WFR_2627
-1.41796e+06	tetraploid	triploid	normal	fixed	Inga_killipiana_WFR_2627
-3053.01	tetraploid	triploid	normal	fixed_2	Inga_killipiana_WFR_2627
-2638.77	tetraploid	triploid	normal	fixed_3	Inga_killipiana_WFR_2627
-9.92922	diploid	triploid	normal-uniform	fixed	Inga_killipiana_WFR_2627
-2594.91	tetraploid	triploid	normal-uniform	fixed_3	Inga_killipiana_WFR_2627
-1378.48	tetraploid	triploid	beta	fixed	Inga_killipiana_WFR_2627
-2017.23	tetraploid	triploid	beta	fixed_2	Inga_killipiana_WFR_2627
-1689.81	tetraploid	triploid	beta	fixed_3	Inga_killipiana_WFR_2627
-82.5514	triploid	tetraploid	beta-uniform	fixed	Inga_killipiana_WFR_2627
-343.4	tetraploid	triploid	beta-uniform	fixed_2	Inga_killipiana_WFR_2627
-1834.96	tetraploid	triploid	beta-uniform	fixed_3	Inga_killipiana_WFR_2627
-1248.86	triploid	tetraploid	beta-binomial	fixed	Inga_killipiana_WFR_2627
-1408.97	tetraploid	triploid	beta-binomial	fixed_2	Inga_killipiana_WFR_2627
-981.296	tetraploid	triploid	beta-binomial	fixed_3	Inga_killipiana_WFR_2627
-1248.84	triploid	tetraploid	beta-binomial-uniform	fixed	Inga_killipiana_WFR_2627
-1409.22	tetraploid	triploid	beta-binomial-uniform	fixed_2	Inga_killipiana_WFR_2627
-1255.15	tetraploid	triploid	beta-binomial-uniform	fixed_3	Inga_killipiana_WFR_2627
-52.4268	diploid	tetraploid	normal-uniform	fixed_2	Inga_klugii_KD_556
-1.60246e+06	tetraploid	triploid	normal	fixed	Inga_klugii_KD_556
-3559.95	tetraploid	triploid	normal	fixed_2	Inga_klugii_KD_556
-1873.69	tetraploid	triploid	normal	fixed_3	Inga_klugii_KD_556
-19.9077	diploid	tetraploid	normal-uniform	fixed	Inga_klugii_KD_556
-2036.64	tetraploid	triploid	normal-uniform	fixed_3	Inga_klugii_KD_556
-2739.71	tetraploid	triploid	beta	fixed	Inga_klugii_KD_556
-2390.07	tetraploid	triploid	beta	fixed_2	Inga_klugii_KD_556
-1201.15	tetraploid	triploid	beta	fixed_3	Inga_klugii_KD_556
-22.7996	diploid	tetraploid	beta-uniform	fixed	Inga_klugii_KD_556
-271.422	tetraploid	diploid	beta-uniform	fixed_2	Inga_klugii_KD_556
-1479.74	tetraploid	diploid	beta-uniform	fixed_3	Inga_klugii_KD_556
-1188.32	tetraploid	triploid	beta-binomial	fixed	Inga_klugii_KD_556
-2859.63	tetraploid	diploid	beta-binomial	fixed_2	Inga_klugii_KD_556
-1279.63	tetraploid	diploid	beta-binomial	fixed_3	Inga_klugii_KD_556
-1188.25	tetraploid	triploid	beta-binomial-uniform	fixed	Inga_klugii_KD_556
-2859.54	tetraploid	diploid	beta-binomial-uniform	fixed_2	Inga_klugii_KD_556
-1410.59	tetraploid	diploid	beta-binomial-uniform	fixed_3	Inga_klugii_KD_556
-40.1596	diploid	tetraploid	normal-uniform	fixed_2	Inga_kursarii_TI_2062
-1.7892e+06	tetraploid	triploid	normal	fixed	Inga_kursarii_TI_2062
-4255.3	tetraploid	triploid	normal	fixed_2	Inga_kursarii_TI_2062
-2187.08	tetraploid	triploid	normal	fixed_3	Inga_kursarii_TI_2062
-20.0885	diploid	tetraploid	normal-uniform	fixed	Inga_kursarii_TI_2062
-2227.19	tetraploid	diploid	normal-uniform	fixed_3	Inga_kursarii_TI_2062
-3363.35	tetraploid	triploid	beta	fixed	Inga_kursarii_TI_2062
-2043.84	tetraploid	diploid	beta	fixed_2	Inga_kursarii_TI_2062
-1199.74	tetraploid	diploid	beta	fixed_3	Inga_kursarii_TI_2062
-20.0779	diploid	tetraploid	beta-uniform	fixed	Inga_kursarii_TI_2062
-366.372	tetraploid	diploid	beta-uniform	fixed_2	Inga_kursarii_TI_2062
-1456.22	tetraploid	diploid	beta-uniform	fixed_3	Inga_kursarii_TI_2062
-1562.16	tetraploid	triploid	beta-binomial	fixed	Inga_kursarii_TI_2062
-3217.36	tetraploid	diploid	beta-binomial	fixed_2	Inga_kursarii_TI_2062
-1310.81	tetraploid	diploid	beta-binomial	fixed_3	Inga_kursarii_TI_2062
-1562.23	tetraploid	triploid	beta-binomial-uniform	fixed	Inga_kursarii_TI_2062
-3217.25	tetraploid	diploid	beta-binomial-uniform	fixed_2	Inga_kursarii_TI_2062
-1462.77	tetraploid	diploid	beta-binomial-uniform	fixed_3	Inga_kursarii_TI_2062
-59022.3	diploid	tetraploid	normal-uniform	fixed_2	Inga_lallensis_RAM_7221
-1.20647e+06	tetraploid	triploid	normal	fixed	Inga_lallensis_RAM_7221
-2672.22	tetraploid	triploid	normal	fixed_2	Inga_lallensis_RAM_7221
-2342.01	tetraploid	triploid	normal	fixed_3	Inga_lallensis_RAM_7221
-9.73232	diploid	triploid	normal-uniform	fixed	Inga_lallensis_RAM_7221
-2270.91	tetraploid	triploid	normal-uniform	fixed_3	Inga_lallensis_RAM_7221
-1722.27	tetraploid	triploid	beta	fixed	Inga_lallensis_RAM_7221
-1795.56	tetraploid	triploid	beta	fixed_2	Inga_lallensis_RAM_7221
-1512.15	tetraploid	triploid	beta	fixed_3	Inga_lallensis_RAM_7221
-8.00667	triploid	tetraploid	beta-uniform	fixed	Inga_lallensis_RAM_7221
-308.141	tetraploid	triploid	beta-uniform	fixed_2	Inga_lallensis_RAM_7221
-1627.08	tetraploid	triploid	beta-uniform	fixed_3	Inga_lallensis_RAM_7221
-1352.95	triploid	tetraploid	beta-binomial	fixed	Inga_lallensis_RAM_7221
-988.813	tetraploid	triploid	beta-binomial	fixed_2	Inga_lallensis_RAM_7221
-633.466	tetraploid	triploid	beta-binomial	fixed_3	Inga_lallensis_RAM_7221
-1352.95	triploid	tetraploid	beta-binomial-uniform	fixed	Inga_lallensis_RAM_7221
-988.655	tetraploid	triploid	beta-binomial-uniform	fixed_2	Inga_lallensis_RAM_7221
-867.09	tetraploid	triploid	beta-binomial-uniform	fixed_3	Inga_lallensis_RAM_7221
-39.5028	diploid	tetraploid	normal-uniform	fixed_2	Inga_lanceifolia_FCPG_744
-1.50965e+06	tetraploid	triploid	normal	fixed	Inga_lanceifolia_FCPG_744
-3365.52	tetraploid	triploid	normal	fixed_2	Inga_lanceifolia_FCPG_744
-1790.39	tetraploid	triploid	normal	fixed_3	Inga_lanceifolia_FCPG_744
-19.7578	diploid	tetraploid	normal-uniform	fixed	Inga_lanceifolia_FCPG_744
-1944.37	tetraploid	triploid	normal-uniform	fixed_3	Inga_lanceifolia_FCPG_744
-2723.87	tetraploid	triploid	beta	fixed	Inga_lanceifolia_FCPG_744
-2200.65	tetraploid	diploid	beta	fixed_2	Inga_lanceifolia_FCPG_744
-1056.71	tetraploid	diploid	beta	fixed_3	Inga_lanceifolia_FCPG_744
-24.5027	diploid	tetraploid	beta-uniform	fixed	Inga_lanceifolia_FCPG_744
-313.161	tetraploid	diploid	beta-uniform	fixed_2	Inga_lanceifolia_FCPG_744
-1290.5	tetraploid	diploid	beta-uniform	fixed_3	Inga_lanceifolia_FCPG_744
-1304.94	tetraploid	triploid	beta-binomial	fixed	Inga_lanceifolia_FCPG_744
-2564.72	tetraploid	diploid	beta-binomial	fixed_2	Inga_lanceifolia_FCPG_744
-1063.8	tetraploid	diploid	beta-binomial	fixed_3	Inga_lanceifolia_FCPG_744
-1304.86	tetraploid	triploid	beta-binomial-uniform	fixed	Inga_lanceifolia_FCPG_744
-2564.44	tetraploid	diploid	beta-binomial-uniform	fixed_2	Inga_lanceifolia_FCPG_744
-1190.28	tetraploid	diploid	beta-binomial-uniform	fixed_3	Inga_lanceifolia_FCPG_744
-30623.1	tetraploid	diploid	normal-uniform	fixed_2	Inga_lateriflora_KD_4739
-1.46663e+06	tetraploid	triploid	normal	fixed	Inga_lateriflora_KD_4739
-3277.71	tetraploid	triploid	normal	fixed_2	Inga_lateriflora_KD_4739
-1987.33	tetraploid	triploid	normal	fixed_3	Inga_lateriflora_KD_4739
-19.7303	diploid	tetraploid	normal-uniform	fixed	Inga_lateriflora_KD_4739
-2120.96	tetraploid	triploid	normal-uniform	fixed_3	Inga_lateriflora_KD_4739
-2113.36	tetraploid	triploid	beta	fixed	Inga_lateriflora_KD_4739
-1881.52	tetraploid	triploid	beta	fixed_2	Inga_lateriflora_KD_4739
-1192.54	tetraploid	triploid	beta	fixed_3	Inga_lateriflora_KD_4739
-13.5749	diploid	tetraploid	beta-uniform	fixed	Inga_lateriflora_KD_4739
-406.194	tetraploid	diploid	beta-uniform	fixed_2	Inga_lateriflora_KD_4739
-1761.94	tetraploid	triploid	beta-uniform	fixed_3	Inga_lateriflora_KD_4739
-914.383	tetraploid	triploid	beta-binomial	fixed	Inga_lateriflora_KD_4739
-2604.66	tetraploid	triploid	beta-binomial	fixed_2	Inga_lateriflora_KD_4739
-1385.13	tetraploid	triploid	beta-binomial	fixed_3	Inga_lateriflora_KD_4739
-914.184	tetraploid	triploid	beta-binomial-uniform	fixed	Inga_lateriflora_KD_4739
-2604.66	tetraploid	triploid	beta-binomial-uniform	fixed_2	Inga_lateriflora_KD_4739
-1670.78	tetraploid	diploid	beta-binomial-uniform	fixed_3	Inga_lateriflora_KD_4739
-38.6813	diploid	tetraploid	normal-uniform	fixed_2	Inga_latipes_TDP_13611
-1.39668e+06	tetraploid	triploid	normal	fixed	Inga_latipes_TDP_13611
-3136.63	tetraploid	triploid	normal	fixed_2	Inga_latipes_TDP_13611
-1775.15	tetraploid	triploid	normal	fixed_3	Inga_latipes_TDP_13611
-19.6002	diploid	tetraploid	normal-uniform	fixed	Inga_latipes_TDP_13611
-1903.62	tetraploid	triploid	normal-uniform	fixed_3	Inga_latipes_TDP_13611
-2458.18	tetraploid	triploid	beta	fixed	Inga_latipes_TDP_13611
-1961.71	tetraploid	triploid	beta	fixed_2	Inga_latipes_TDP_13611
-1158.34	tetraploid	triploid	beta	fixed_3	Inga_latipes_TDP_13611
-20.0696	diploid	tetraploid	beta-uniform	fixed	Inga_latipes_TDP_13611
-304.674	tetraploid	diploid	beta-uniform	fixed_2	Inga_latipes_TDP_13611
-1436.91	tetraploid	diploid	beta-uniform	fixed_3	Inga_latipes_TDP_13611
-1508.29	tetraploid	triploid	beta-binomial	fixed	Inga_latipes_TDP_13611
-2557.68	tetraploid	diploid	beta-binomial	fixed_2	Inga_latipes_TDP_13611
-1255.03	tetraploid	diploid	beta-binomial	fixed_3	Inga_latipes_TDP_13611
-1508.28	tetraploid	triploid	beta-binomial-uniform	fixed	Inga_latipes_TDP_13611
-2557.65	tetraploid	diploid	beta-binomial-uniform	fixed_2	Inga_latipes_TDP_13611
-1365.45	tetraploid	diploid	beta-binomial-uniform	fixed_3	Inga_latipes_TDP_13611
-40.1033	diploid	tetraploid	normal-uniform	fixed_2	Inga_laurina_TI_1387
-1.80973e+06	tetraploid	triploid	normal	fixed	Inga_laurina_TI_1387
-4254.79	tetraploid	triploid	normal	fixed_2	Inga_laurina_TI_1387
-2503.19	tetraploid	triploid	normal	fixed_3	Inga_laurina_TI_1387
-20.0578	diploid	tetraploid	normal-uniform	fixed	Inga_laurina_TI_1387
-2661.02	tetraploid	triploid	normal-uniform	fixed_3	Inga_laurina_TI_1387
-3398.73	tetraploid	triploid	beta	fixed	Inga_laurina_TI_1387
-2244.25	tetraploid	diploid	beta	fixed_2	Inga_laurina_TI_1387
-1595.64	tetraploid	diploid	beta	fixed_3	Inga_laurina_TI_1387
-26.7793	diploid	tetraploid	beta-uniform	fixed	Inga_laurina_TI_1387
-490.352	tetraploid	diploid	beta-uniform	fixed_2	Inga_laurina_TI_1387
-1910.03	tetraploid	diploid	beta-uniform	fixed_3	Inga_laurina_TI_1387
-1618.91	tetraploid	triploid	beta-binomial	fixed	Inga_laurina_TI_1387
-3344.03	tetraploid	diploid	beta-binomial	fixed_2	Inga_laurina_TI_1387
-1761.6	tetraploid	diploid	beta-binomial	fixed_3	Inga_laurina_TI_1387
-1618.95	tetraploid	triploid	beta-binomial-uniform	fixed	Inga_laurina_TI_1387
-3343.95	tetraploid	diploid	beta-binomial-uniform	fixed_2	Inga_laurina_TI_1387
-1896.17	tetraploid	diploid	beta-binomial-uniform	fixed_3	Inga_laurina_TI_1387
-40.1474	diploid	tetraploid	normal-uniform	fixed_2	Inga_leiocalycina_TI_2052
-1.78933e+06	tetraploid	triploid	normal	fixed	Inga_leiocalycina_TI_2052
-4118.81	tetraploid	triploid	normal	fixed_2	Inga_leiocalycina_TI_2052
-2083.6	tetraploid	triploid	normal	fixed_3	Inga_leiocalycina_TI_2052
-20.0828	diploid	tetraploid	normal-uniform	fixed	Inga_leiocalycina_TI_2052
-2028.68	tetraploid	diploid	normal-uniform	fixed_3	Inga_leiocalycina_TI_2052
-3490.62	tetraploid	triploid	beta	fixed	Inga_leiocalycina_TI_2052
-2574.77	tetraploid	diploid	beta	fixed_2	Inga_leiocalycina_TI_2052
-1013.81	tetraploid	diploid	beta	fixed_3	Inga_leiocalycina_TI_2052
-20.0755	diploid	tetraploid	beta-uniform	fixed	Inga_leiocalycina_TI_2052
-315.161	tetraploid	diploid	beta-uniform	fixed_2	Inga_leiocalycina_TI_2052
-1269.39	tetraploid	diploid	beta-uniform	fixed_3	Inga_leiocalycina_TI_2052
-1620.55	tetraploid	triploid	beta-binomial	fixed	Inga_leiocalycina_TI_2052
-2924.27	tetraploid	diploid	beta-binomial	fixed_2	Inga_leiocalycina_TI_2052
-990.434	tetraploid	diploid	beta-binomial	fixed_3	Inga_leiocalycina_TI_2052
-1620.53	tetraploid	triploid	beta-binomial-uniform	fixed	Inga_leiocalycina_TI_2052
-2923.52	tetraploid	diploid	beta-binomial-uniform	fixed_2	Inga_leiocalycina_TI_2052
-1155.3	tetraploid	diploid	beta-binomial-uniform	fixed_3	Inga_leiocalycina_TI_2052
-39.7751	diploid	tetraploid	normal-uniform	fixed_2	Inga_lenticellata_JK_33
-1.4455e+06	tetraploid	triploid	normal	fixed	Inga_lenticellata_JK_33
-2642.1	tetraploid	triploid	normal	fixed_2	Inga_lenticellata_JK_33
-1689.09	tetraploid	triploid	normal	fixed_3	Inga_lenticellata_JK_33
-19.9029	diploid	tetraploid	normal-uniform	fixed	Inga_lenticellata_JK_33
-1803.71	tetraploid	triploid	normal-uniform	fixed_3	Inga_lenticellata_JK_33
-1145.4	tetraploid	triploid	beta	fixed	Inga_lenticellata_JK_33
-1711.91	tetraploid	triploid	beta	fixed_2	Inga_lenticellata_JK_33
-882.862	tetraploid	triploid	beta	fixed_3	Inga_lenticellata_JK_33
-104.102	tetraploid	triploid	beta-uniform	fixed	Inga_lenticellata_JK_33
-206.975	tetraploid	diploid	beta-uniform	fixed_2	Inga_lenticellata_JK_33
-1329.04	tetraploid	triploid	beta-uniform	fixed_3	Inga_lenticellata_JK_33
-929.349	triploid	tetraploid	beta-binomial	fixed	Inga_lenticellata_JK_33
-1639.84	tetraploid	triploid	beta-binomial	fixed_2	Inga_lenticellata_JK_33
-762.818	tetraploid	triploid	beta-binomial	fixed_3	Inga_lenticellata_JK_33
-929.368	triploid	tetraploid	beta-binomial-uniform	fixed	Inga_lenticellata_JK_33
-1639.86	tetraploid	triploid	beta-binomial-uniform	fixed_2	Inga_lenticellata_JK_33
-1081.35	tetraploid	triploid	beta-binomial-uniform	fixed_3	Inga_lenticellata_JK_33
-48.7709	diploid	tetraploid	normal-uniform	fixed_2	Inga_lentiscifolia_DMN_1298
-1.54718e+06	tetraploid	triploid	normal	fixed	Inga_lentiscifolia_DMN_1298
-3357.23	tetraploid	triploid	normal	fixed_2	Inga_lentiscifolia_DMN_1298
-1665.35	tetraploid	triploid	normal	fixed_3	Inga_lentiscifolia_DMN_1298
-19.8928	diploid	tetraploid	normal-uniform	fixed	Inga_lentiscifolia_DMN_1298
-1837.35	tetraploid	triploid	normal-uniform	fixed_3	Inga_lentiscifolia_DMN_1298
-2443.17	tetraploid	triploid	beta	fixed	Inga_lentiscifolia_DMN_1298
-2384.69	tetraploid	triploid	beta	fixed_2	Inga_lentiscifolia_DMN_1298
-1004.99	tetraploid	triploid	beta	fixed_3	Inga_lentiscifolia_DMN_1298
-23.2338	diploid	tetraploid	beta-uniform	fixed	Inga_lentiscifolia_DMN_1298
-237.116	tetraploid	diploid	beta-uniform	fixed_2	Inga_lentiscifolia_DMN_1298
-1325.69	tetraploid	diploid	beta-uniform	fixed_3	Inga_lentiscifolia_DMN_1298
-834.162	tetraploid	triploid	beta-binomial	fixed	Inga_lentiscifolia_DMN_1298
-2640.98	tetraploid	diploid	beta-binomial	fixed_2	Inga_lentiscifolia_DMN_1298
-1060.97	tetraploid	diploid	beta-binomial	fixed_3	Inga_lentiscifolia_DMN_1298
-834.207	tetraploid	triploid	beta-binomial-uniform	fixed	Inga_lentiscifolia_DMN_1298
-2640.73	tetraploid	diploid	beta-binomial-uniform	fixed_2	Inga_lentiscifolia_DMN_1298
-1200.57	tetraploid	diploid	beta-binomial-uniform	fixed_3	Inga_lentiscifolia_DMN_1298
-66.1861	diploid	tetraploid	normal-uniform	fixed_2	Inga_leonis_TDP_13597
-1.24582e+06	tetraploid	triploid	normal	fixed	Inga_leonis_TDP_13597
-2835.63	tetraploid	triploid	normal	fixed_2	Inga_leonis_TDP_13597
-1809.79	tetraploid	triploid	normal	fixed_3	Inga_leonis_TDP_13597
-19.3068	diploid	tetraploid	normal-uniform	fixed	Inga_leonis_TDP_13597
-1899.69	tetraploid	triploid	normal-uniform	fixed_3	Inga_leonis_TDP_13597
-2241.37	tetraploid	triploid	beta	fixed	Inga_leonis_TDP_13597
-1531.35	tetraploid	triploid	beta	fixed_2	Inga_leonis_TDP_13597
-1208.22	tetraploid	triploid	beta	fixed_3	Inga_leonis_TDP_13597
-17.2706	diploid	tetraploid	beta-uniform	fixed	Inga_leonis_TDP_13597
-348.479	tetraploid	diploid	beta-uniform	fixed_2	Inga_leonis_TDP_13597
-1581.7	tetraploid	diploid	beta-uniform	fixed_3	Inga_leonis_TDP_13597
-1334.34	tetraploid	triploid	beta-binomial	fixed	Inga_leonis_TDP_13597
-2301.75	tetraploid	diploid	beta-binomial	fixed_2	Inga_leonis_TDP_13597
-1285.38	tetraploid	diploid	beta-binomial	fixed_3	Inga_leonis_TDP_13597
-1334.34	tetraploid	triploid	beta-binomial-uniform	fixed	Inga_leonis_TDP_13597
-2301.3	tetraploid	diploid	beta-binomial-uniform	fixed_2	Inga_leonis_TDP_13597
-1374.69	tetraploid	diploid	beta-binomial-uniform	fixed_3	Inga_leonis_TDP_13597
-39.8264	diploid	tetraploid	normal-uniform	fixed_2	Inga_leptantha_JMF_1399
-1.48563e+06	tetraploid	triploid	normal	fixed	Inga_leptantha_JMF_1399
-2697.07	tetraploid	triploid	normal	fixed_2	Inga_leptantha_JMF_1399
-1850.91	tetraploid	triploid	normal	fixed_3	Inga_leptantha_JMF_1399
-19.9232	diploid	tetraploid	normal-uniform	fixed	Inga_leptantha_JMF_1399
-1946.03	tetraploid	triploid	normal-uniform	fixed_3	Inga_leptantha_JMF_1399
-1250.54	tetraploid	triploid	beta	fixed	Inga_leptantha_JMF_1399
-1743.52	tetraploid	triploid	beta	fixed_2	Inga_leptantha_JMF_1399
-993.645	tetraploid	triploid	beta	fixed_3	Inga_leptantha_JMF_1399
-54.0717	tetraploid	triploid	beta-uniform	fixed	Inga_leptantha_JMF_1399
-219.738	tetraploid	diploid	beta-uniform	fixed_2	Inga_leptantha_JMF_1399
-1423.6	tetraploid	triploid	beta-uniform	fixed_3	Inga_leptantha_JMF_1399
-1059.37	triploid	tetraploid	beta-binomial	fixed	Inga_leptantha_JMF_1399
-1509.46	tetraploid	triploid	beta-binomial	fixed_2	Inga_leptantha_JMF_1399
-734.993	tetraploid	triploid	beta-binomial	fixed_3	Inga_leptantha_JMF_1399
-1059.42	triploid	tetraploid	beta-binomial-uniform	fixed	Inga_leptantha_JMF_1399
-1509.94	tetraploid	triploid	beta-binomial-uniform	fixed_2	Inga_leptantha_JMF_1399
-1054.19	tetraploid	triploid	beta-binomial-uniform	fixed_3	Inga_leptantha_JMF_1399
-99.4448	diploid	tetraploid	normal-uniform	fixed_2	Inga_lineata_KD_2990
-1.4377e+06	tetraploid	triploid	normal	fixed	Inga_lineata_KD_2990
-3457.02	tetraploid	triploid	normal	fixed_2	Inga_lineata_KD_2990
-2024.84	tetraploid	triploid	normal	fixed_3	Inga_lineata_KD_2990
-19.617	diploid	tetraploid	normal-uniform	fixed	Inga_lineata_KD_2990
-2167.63	tetraploid	triploid	normal-uniform	fixed_3	Inga_lineata_KD_2990
-2454.01	tetraploid	triploid	beta	fixed	Inga_lineata_KD_2990
-1686.05	tetraploid	diploid	beta	fixed_2	Inga_lineata_KD_2990
-1182.58	tetraploid	diploid	beta	fixed_3	Inga_lineata_KD_2990
-23.8989	diploid	tetraploid	beta-uniform	fixed	Inga_lineata_KD_2990
-455.853	tetraploid	diploid	beta-uniform	fixed_2	Inga_lineata_KD_2990
-1463.36	tetraploid	diploid	beta-uniform	fixed_3	Inga_lineata_KD_2990
-1673.26	tetraploid	triploid	beta-binomial	fixed	Inga_lineata_KD_2990
-2719.21	tetraploid	diploid	beta-binomial	fixed_2	Inga_lineata_KD_2990
-1324.86	tetraploid	diploid	beta-binomial	fixed_3	Inga_lineata_KD_2990
-1673.2	tetraploid	triploid	beta-binomial-uniform	fixed	Inga_lineata_KD_2990
-2718.94	tetraploid	diploid	beta-binomial-uniform	fixed_2	Inga_lineata_KD_2990
-1446.05	tetraploid	diploid	beta-binomial-uniform	fixed_3	Inga_lineata_KD_2990
-81.8454	diploid	tetraploid	normal-uniform	fixed_2	Inga_litoralis_TDP_13578
-1.41647e+06	tetraploid	triploid	normal	fixed	Inga_litoralis_TDP_13578
-3360.98	tetraploid	triploid	normal	fixed_2	Inga_litoralis_TDP_13578
-1838.17	tetraploid	triploid	normal	fixed_3	Inga_litoralis_TDP_13578
-19.6292	diploid	tetraploid	normal-uniform	fixed	Inga_litoralis_TDP_13578
-1990.9	tetraploid	triploid	normal-uniform	fixed_3	Inga_litoralis_TDP_13578
-2356.32	tetraploid	triploid	beta	fixed	Inga_litoralis_TDP_13578
-1609.46	tetraploid	diploid	beta	fixed_2	Inga_litoralis_TDP_13578
-1048.91	tetraploid	diploid	beta	fixed_3	Inga_litoralis_TDP_13578
-23.3164	diploid	tetraploid	beta-uniform	fixed	Inga_litoralis_TDP_13578
-358.656	tetraploid	diploid	beta-uniform	fixed_2	Inga_litoralis_TDP_13578
-1296.35	tetraploid	diploid	beta-uniform	fixed_3	Inga_litoralis_TDP_13578
-1451.42	tetraploid	triploid	beta-binomial	fixed	Inga_litoralis_TDP_13578
-2523.84	tetraploid	diploid	beta-binomial	fixed_2	Inga_litoralis_TDP_13578
-1045.61	tetraploid	diploid	beta-binomial	fixed_3	Inga_litoralis_TDP_13578
-1451.36	tetraploid	triploid	beta-binomial-uniform	fixed	Inga_litoralis_TDP_13578
-2523.8	tetraploid	diploid	beta-binomial-uniform	fixed_2	Inga_litoralis_TDP_13578
-1176.84	tetraploid	diploid	beta-binomial-uniform	fixed_3	Inga_litoralis_TDP_13578
-57.3349	diploid	tetraploid	normal-uniform	fixed_2	Inga_lomatophylla_FG_170
-1.69964e+06	tetraploid	triploid	normal	fixed	Inga_lomatophylla_FG_170
-4150.29	tetraploid	triploid	normal	fixed_2	Inga_lomatophylla_FG_170
-2318.92	tetraploid	triploid	normal	fixed_3	Inga_lomatophylla_FG_170
-19.9137	diploid	tetraploid	normal-uniform	fixed	Inga_lomatophylla_FG_170
-2195.12	tetraploid	diploid	normal-uniform	fixed_3	Inga_lomatophylla_FG_170
-3469.54	tetraploid	triploid	beta	fixed	Inga_lomatophylla_FG_170
-1987.37	tetraploid	diploid	beta	fixed_2	Inga_lomatophylla_FG_170
-1232.43	tetraploid	diploid	beta	fixed_3	Inga_lomatophylla_FG_170
-19.9024	diploid	tetraploid	beta-uniform	fixed	Inga_lomatophylla_FG_170
-378.271	tetraploid	diploid	beta-uniform	fixed_2	Inga_lomatophylla_FG_170
-1511.44	tetraploid	diploid	beta-uniform	fixed_3	Inga_lomatophylla_FG_170
-2072.57	tetraploid	triploid	beta-binomial	fixed	Inga_lomatophylla_FG_170
-3011.55	tetraploid	diploid	beta-binomial	fixed_2	Inga_lomatophylla_FG_170
-1271.34	tetraploid	diploid	beta-binomial	fixed_3	Inga_lomatophylla_FG_170
-2072.51	tetraploid	triploid	beta-binomial-uniform	fixed	Inga_lomatophylla_FG_170
-3009.42	tetraploid	diploid	beta-binomial-uniform	fixed_2	Inga_lomatophylla_FG_170
-1409.56	tetraploid	diploid	beta-binomial-uniform	fixed_3	Inga_lomatophylla_FG_170
-39.8448	diploid	tetraploid	normal-uniform	fixed_2	Inga_longiflora_KD_5514
-1.6238e+06	tetraploid	triploid	normal	fixed	Inga_longiflora_KD_5514
-3652.3	tetraploid	triploid	normal	fixed_2	Inga_longiflora_KD_5514
-1968.66	tetraploid	triploid	normal	fixed_3	Inga_longiflora_KD_5514
-19.9293	diploid	tetraploid	normal-uniform	fixed	Inga_longiflora_KD_5514
-2132.9	tetraploid	triploid	normal-uniform	fixed_3	Inga_longiflora_KD_5514
-2702.13	tetraploid	triploid	beta	fixed	Inga_longiflora_KD_5514
-2411.1	tetraploid	triploid	beta	fixed_2	Inga_longiflora_KD_5514
-1238.17	tetraploid	triploid	beta	fixed_3	Inga_longiflora_KD_5514
-22.643	diploid	tetraploid	beta-uniform	fixed	Inga_longiflora_KD_5514
-330.355	tetraploid	diploid	beta-uniform	fixed_2	Inga_longiflora_KD_5514
-1547.37	tetraploid	diploid	beta-uniform	fixed_3	Inga_longiflora_KD_5514
-1130.76	tetraploid	triploid	beta-binomial	fixed	Inga_longiflora_KD_5514
-2853.39	tetraploid	diploid	beta-binomial	fixed_2	Inga_longiflora_KD_5514
-1290.65	tetraploid	diploid	beta-binomial	fixed_3	Inga_longiflora_KD_5514
-1130.74	tetraploid	triploid	beta-binomial-uniform	fixed	Inga_longiflora_KD_5514
-2853.23	tetraploid	diploid	beta-binomial-uniform	fixed_2	Inga_longiflora_KD_5514
-1427.36	tetraploid	diploid	beta-binomial-uniform	fixed_3	Inga_longiflora_KD_5514
-11.6863	diploid	triploid	normal-uniform	fixed	Inga_longifoliola_JFD_248
-1.39614e+06	tetraploid	triploid	normal	fixed	Inga_longifoliola_JFD_248
-2479.88	tetraploid	triploid	normal	fixed_2	Inga_longifoliola_JFD_248
-1876.77	tetraploid	triploid	normal	fixed_3	Inga_longifoliola_JFD_248
-19.8078	diploid	triploid	normal-uniform	fixed_2	Inga_longifoliola_JFD_248
-1927.32	tetraploid	triploid	normal-uniform	fixed_3	Inga_longifoliola_JFD_248
-1159.94	tetraploid	triploid	beta	fixed	Inga_longifoliola_JFD_248
-1587.84	tetraploid	triploid	beta	fixed_2	Inga_longifoliola_JFD_248
-1144.55	tetraploid	triploid	beta	fixed_3	Inga_longifoliola_JFD_248
-67.4095	triploid	tetraploid	beta-uniform	fixed	Inga_longifoliola_JFD_248
-176.356	tetraploid	triploid	beta-uniform	fixed_2	Inga_longifoliola_JFD_248
-1364.39	tetraploid	triploid	beta-uniform	fixed_3	Inga_longifoliola_JFD_248
-1272.09	triploid	tetraploid	beta-binomial	fixed	Inga_longifoliola_JFD_248
-1191.99	tetraploid	triploid	beta-binomial	fixed_2	Inga_longifoliola_JFD_248
-541.963	tetraploid	triploid	beta-binomial	fixed_3	Inga_longifoliola_JFD_248
-1272.05	triploid	tetraploid	beta-binomial-uniform	fixed	Inga_longifoliola_JFD_248
-1191.81	tetraploid	triploid	beta-binomial-uniform	fixed_2	Inga_longifoliola_JFD_248
-848.199	tetraploid	triploid	beta-binomial-uniform	fixed_3	Inga_longifoliola_JFD_248
-39.6666	diploid	tetraploid	normal-uniform	fixed_2	Inga_longipedunculata_FG_107
-1.59342e+06	tetraploid	triploid	normal	fixed	Inga_longipedunculata_FG_107
-3562.69	tetraploid	triploid	normal	fixed_2	Inga_longipedunculata_FG_107
-1936.49	tetraploid	triploid	normal	fixed_3	Inga_longipedunculata_FG_107
-19.8416	diploid	tetraploid	normal-uniform	fixed	Inga_longipedunculata_FG_107
-2092.67	tetraploid	triploid	normal-uniform	fixed_3	Inga_longipedunculata_FG_107
-2984.08	tetraploid	triploid	beta	fixed	Inga_longipedunculata_FG_107
-2141.73	tetraploid	diploid	beta	fixed_2	Inga_longipedunculata_FG_107
-1139.45	tetraploid	diploid	beta	fixed_3	Inga_longipedunculata_FG_107
-24.2962	diploid	tetraploid	beta-uniform	fixed	Inga_longipedunculata_FG_107
-297.999	tetraploid	diploid	beta-uniform	fixed_2	Inga_longipedunculata_FG_107
-1389.2	tetraploid	diploid	beta-uniform	fixed_3	Inga_longipedunculata_FG_107
-1504.65	tetraploid	triploid	beta-binomial	fixed	Inga_longipedunculata_FG_107
-2734.55	tetraploid	diploid	beta-binomial	fixed_2	Inga_longipedunculata_FG_107
-1185.83	tetraploid	diploid	beta-binomial	fixed_3	Inga_longipedunculata_FG_107
-1504.65	tetraploid	triploid	beta-binomial-uniform	fixed	Inga_longipedunculata_FG_107
-2734.36	tetraploid	diploid	beta-binomial-uniform	fixed_2	Inga_longipedunculata_FG_107
-1317.03	tetraploid	diploid	beta-binomial-uniform	fixed_3	Inga_longipedunculata_FG_107
-149.6	diploid	tetraploid	normal-uniform	fixed_2	Inga_longipes_KD_2469
-1.61746e+06	tetraploid	triploid	normal	fixed	Inga_longipes_KD_2469
-4107.61	tetraploid	triploid	normal	fixed_2	Inga_longipes_KD_2469
-2336.5	tetraploid	triploid	normal	fixed_3	Inga_longipes_KD_2469
-19.7794	diploid	tetraploid	normal-uniform	fixed	Inga_longipes_KD_2469
-2078.79	tetraploid	diploid	normal-uniform	fixed_3	Inga_longipes_KD_2469
-3448.26	tetraploid	triploid	beta	fixed	Inga_longipes_KD_2469
-1926.41	tetraploid	diploid	beta	fixed_2	Inga_longipes_KD_2469
-1202.33	tetraploid	diploid	beta	fixed_3	Inga_longipes_KD_2469
-19.7712	diploid	tetraploid	beta-uniform	fixed	Inga_longipes_KD_2469
-446.548	tetraploid	diploid	beta-uniform	fixed_2	Inga_longipes_KD_2469
-1471.46	tetraploid	diploid	beta-uniform	fixed_3	Inga_longipes_KD_2469
-2301.01	tetraploid	triploid	beta-binomial	fixed	Inga_longipes_KD_2469
-2881.98	tetraploid	diploid	beta-binomial	fixed_2	Inga_longipes_KD_2469
-1162.7	tetraploid	diploid	beta-binomial	fixed_3	Inga_longipes_KD_2469
-2301.04	tetraploid	triploid	beta-binomial-uniform	fixed	Inga_longipes_KD_2469
-2881.95	tetraploid	diploid	beta-binomial-uniform	fixed_2	Inga_longipes_KD_2469
-1304.37	tetraploid	diploid	beta-binomial-uniform	fixed_3	Inga_longipes_KD_2469
-43.8404	diploid	tetraploid	normal-uniform	fixed_2	Inga_loubryana_FG_33
-1.64139e+06	tetraploid	triploid	normal	fixed	Inga_loubryana_FG_33
-2721.38	tetraploid	triploid	normal	fixed_2	Inga_loubryana_FG_33
-991.062	tetraploid	triploid	normal	fixed_3	Inga_loubryana_FG_33
-20.2736	diploid	tetraploid	normal-uniform	fixed	Inga_loubryana_FG_33
-1221.01	tetraploid	triploid	normal-uniform	fixed_3	Inga_loubryana_FG_33
-1193.21	tetraploid	triploid	beta	fixed	Inga_loubryana_FG_33
-1749.18	tetraploid	triploid	beta	fixed_2	Inga_loubryana_FG_33
-424.4	tetraploid	triploid	beta	fixed_3	Inga_loubryana_FG_33
-40.7651	tetraploid	diploid	beta-uniform	fixed	Inga_loubryana_FG_33
-82.2206	tetraploid	diploid	beta-uniform	fixed_2	Inga_loubryana_FG_33
-853.673	tetraploid	triploid	beta-uniform	fixed_3	Inga_loubryana_FG_33
-817.2	triploid	tetraploid	beta-binomial	fixed	Inga_loubryana_FG_33
-1799.09	tetraploid	triploid	beta-binomial	fixed_2	Inga_loubryana_FG_33
-172.174	tetraploid	triploid	beta-binomial	fixed_3	Inga_loubryana_FG_33
-817.136	triploid	tetraploid	beta-binomial-uniform	fixed	Inga_loubryana_FG_33
-1799.2	tetraploid	triploid	beta-binomial-uniform	fixed_2	Inga_loubryana_FG_33
-597.008	tetraploid	triploid	beta-binomial-uniform	fixed_3	Inga_loubryana_FG_33
-40.1023	diploid	tetraploid	normal-uniform	fixed_2	Inga_luschnathiana_JMF_1446
-1.84898e+06	tetraploid	triploid	normal	fixed	Inga_luschnathiana_JMF_1446
-4289.62	tetraploid	diploid	normal	fixed_2	Inga_luschnathiana_JMF_1446
-1378.88	tetraploid	diploid	normal	fixed_3	Inga_luschnathiana_JMF_1446
-20.1919	diploid	tetraploid	normal-uniform	fixed	Inga_luschnathiana_JMF_1446
-1036.13	tetraploid	diploid	normal-uniform	fixed_3	Inga_luschnathiana_JMF_1446
-3925.06	tetraploid	triploid	beta	fixed	Inga_luschnathiana_JMF_1446
-1310.61	tetraploid	diploid	beta	fixed_2	Inga_luschnathiana_JMF_1446
-117.365	diploid	tetraploid	beta	fixed_3	Inga_luschnathiana_JMF_1446
-20.1894	diploid	tetraploid	beta-uniform	fixed	Inga_luschnathiana_JMF_1446
-187.111	tetraploid	diploid	beta-uniform	fixed_2	Inga_luschnathiana_JMF_1446
-392.976	tetraploid	diploid	beta-uniform	fixed_3	Inga_luschnathiana_JMF_1446
-2079.97	tetraploid	triploid	beta-binomial	fixed	Inga_luschnathiana_JMF_1446
-2926.17	tetraploid	diploid	beta-binomial	fixed_2	Inga_luschnathiana_JMF_1446
-204.237	tetraploid	diploid	beta-binomial	fixed_3	Inga_luschnathiana_JMF_1446
-2080.02	tetraploid	triploid	beta-binomial-uniform	fixed	Inga_luschnathiana_JMF_1446
-2926.17	tetraploid	diploid	beta-binomial-uniform	fixed_2	Inga_luschnathiana_JMF_1446
-404.298	tetraploid	diploid	beta-binomial-uniform	fixed_3	Inga_luschnathiana_JMF_1446
-38.2887	diploid	tetraploid	normal-uniform	fixed_2	Inga_macrophylla_KD_876
-1.29959e+06	tetraploid	triploid	normal	fixed	Inga_macrophylla_KD_876
-2741.77	tetraploid	triploid	normal	fixed_2	Inga_macrophylla_KD_876
-1719.37	tetraploid	triploid	normal	fixed_3	Inga_macrophylla_KD_876
-19.5333	diploid	tetraploid	normal-uniform	fixed	Inga_macrophylla_KD_876
-1835.25	tetraploid	triploid	normal-uniform	fixed_3	Inga_macrophylla_KD_876
-1526.05	tetraploid	triploid	beta	fixed	Inga_macrophylla_KD_876
-1612.45	tetraploid	triploid	beta	fixed_2	Inga_macrophylla_KD_876
-954.156	tetraploid	triploid	beta	fixed_3	Inga_macrophylla_KD_876
-21.6109	tetraploid	diploid	beta-uniform	fixed	Inga_macrophylla_KD_876
-348.357	tetraploid	diploid	beta-uniform	fixed_2	Inga_macrophylla_KD_876
-1450.12	tetraploid	triploid	beta-uniform	fixed_3	Inga_macrophylla_KD_876
-652.802	tetraploid	triploid	beta-binomial	fixed	Inga_macrophylla_KD_876
-2147.1	tetraploid	triploid	beta-binomial	fixed_2	Inga_macrophylla_KD_876
-1164.44	tetraploid	triploid	beta-binomial	fixed_3	Inga_macrophylla_KD_876
-652.801	tetraploid	triploid	beta-binomial-uniform	fixed	Inga_macrophylla_KD_876
-2147	tetraploid	triploid	beta-binomial-uniform	fixed_2	Inga_macrophylla_KD_876
-1431.2	tetraploid	triploid	beta-binomial-uniform	fixed_3	Inga_macrophylla_KD_876
-38.7368	diploid	tetraploid	normal-uniform	fixed_2	Inga_manabiensis_VVE_469
-1.23073e+06	tetraploid	triploid	normal	fixed	Inga_manabiensis_VVE_469
-2435.15	tetraploid	triploid	normal	fixed_2	Inga_manabiensis_VVE_469
-1689.7	tetraploid	triploid	normal	fixed_3	Inga_manabiensis_VVE_469
-19.3795	diploid	tetraploid	normal-uniform	fixed	Inga_manabiensis_VVE_469
-1757.65	tetraploid	triploid	normal-uniform	fixed_3	Inga_manabiensis_VVE_469
-1815.97	tetraploid	triploid	beta	fixed	Inga_manabiensis_VVE_469
-1751.45	tetraploid	triploid	beta	fixed_2	Inga_manabiensis_VVE_469
-1055.87	tetraploid	triploid	beta	fixed_3	Inga_manabiensis_VVE_469
-92.8163	tetraploid	diploid	beta-uniform	fixed	Inga_manabiensis_VVE_469
-290.44	tetraploid	diploid	beta-uniform	fixed_2	Inga_manabiensis_VVE_469
-1422.59	tetraploid	triploid	beta-uniform	fixed_3	Inga_manabiensis_VVE_469
-808.905	tetraploid	triploid	beta-binomial	fixed	Inga_manabiensis_VVE_469
-1857.19	tetraploid	triploid	beta-binomial	fixed_2	Inga_manabiensis_VVE_469
-1111.82	tetraploid	triploid	beta-binomial	fixed_3	Inga_manabiensis_VVE_469
-808.899	tetraploid	triploid	beta-binomial-uniform	fixed	Inga_manabiensis_VVE_469
-1857.01	tetraploid	triploid	beta-binomial-uniform	fixed_2	Inga_manabiensis_VVE_469
-1340.64	tetraploid	triploid	beta-binomial-uniform	fixed_3	Inga_manabiensis_VVE_469
-54.1543	diploid	tetraploid	normal-uniform	fixed_2	Inga_marginata_KD_1031
-1.79187e+06	tetraploid	triploid	normal	fixed	Inga_marginata_KD_1031
-4551.86	tetraploid	triploid	normal	fixed_2	Inga_marginata_KD_1031
-2737.72	tetraploid	triploid	normal	fixed_3	Inga_marginata_KD_1031
-19.9686	diploid	tetraploid	normal-uniform	fixed	Inga_marginata_KD_1031
-2686.84	tetraploid	diploid	normal-uniform	fixed_3	Inga_marginata_KD_1031
-3787.76	tetraploid	triploid	beta	fixed	Inga_marginata_KD_1031
-2346.96	tetraploid	diploid	beta	fixed_2	Inga_marginata_KD_1031
-1696.62	tetraploid	diploid	beta	fixed_3	Inga_marginata_KD_1031
-20.9303	diploid	tetraploid	beta-uniform	fixed	Inga_marginata_KD_1031
-462.433	tetraploid	diploid	beta-uniform	fixed_2	Inga_marginata_KD_1031
-1997.9	tetraploid	diploid	beta-uniform	fixed_3	Inga_marginata_KD_1031
-2161.83	tetraploid	triploid	beta-binomial	fixed	Inga_marginata_KD_1031
-3480.9	tetraploid	diploid	beta-binomial	fixed_2	Inga_marginata_KD_1031
-1811.35	tetraploid	diploid	beta-binomial	fixed_3	Inga_marginata_KD_1031
-2161.78	tetraploid	triploid	beta-binomial-uniform	fixed	Inga_marginata_KD_1031
-3480.83	tetraploid	diploid	beta-binomial-uniform	fixed_2	Inga_marginata_KD_1031
-1935.74	tetraploid	diploid	beta-binomial-uniform	fixed_3	Inga_marginata_KD_1031
-4073.46	tetraploid	triploid	normal-uniform	fixed_2	Inga_maritima_FCPG_753
-1.06764e+06	tetraploid	triploid	normal	fixed	Inga_maritima_FCPG_753
-2050.56	tetraploid	triploid	normal	fixed_2	Inga_maritima_FCPG_753
-1527.71	tetraploid	triploid	normal	fixed_3	Inga_maritima_FCPG_753
-18.3036	triploid	tetraploid	normal-uniform	fixed	Inga_maritima_FCPG_753
-1569.73	tetraploid	triploid	normal-uniform	fixed_3	Inga_maritima_FCPG_753
-1641.86	triploid	tetraploid	beta	fixed	Inga_maritima_FCPG_753
-1593.81	tetraploid	triploid	beta	fixed_2	Inga_maritima_FCPG_753
-1018.79	tetraploid	triploid	beta	fixed_3	Inga_maritima_FCPG_753
-330.79	triploid	tetraploid	beta-uniform	fixed	Inga_maritima_FCPG_753
-246.627	tetraploid	triploid	beta-uniform	fixed_2	Inga_maritima_FCPG_753
-926.939	tetraploid	triploid	beta-uniform	fixed_3	Inga_maritima_FCPG_753
-2680.29	triploid	tetraploid	beta-binomial	fixed	Inga_maritima_FCPG_753
-905.238	tetraploid	triploid	beta-binomial	fixed_2	Inga_maritima_FCPG_753
-315.265	tetraploid	triploid	beta-binomial	fixed_3	Inga_maritima_FCPG_753
-2680.3	triploid	tetraploid	beta-binomial-uniform	fixed	Inga_maritima_FCPG_753
-905.282	tetraploid	triploid	beta-binomial-uniform	fixed_2	Inga_maritima_FCPG_753
-629.726	tetraploid	triploid	beta-binomial-uniform	fixed_3	Inga_maritima_FCPG_753
-38.5316	diploid	tetraploid	normal-uniform	fixed_2	Inga_martinicensis_DEL_3239
-1.19078e+06	tetraploid	triploid	normal	fixed	Inga_martinicensis_DEL_3239
-2521.38	tetraploid	triploid	normal	fixed_2	Inga_martinicensis_DEL_3239
-1798.31	tetraploid	triploid	normal	fixed_3	Inga_martinicensis_DEL_3239
-19.3023	diploid	tetraploid	normal-uniform	fixed	Inga_martinicensis_DEL_3239
-1866.78	tetraploid	triploid	normal-uniform	fixed_3	Inga_martinicensis_DEL_3239
-1561.38	tetraploid	triploid	beta	fixed	Inga_martinicensis_DEL_3239
-1450.68	tetraploid	triploid	beta	fixed_2	Inga_martinicensis_DEL_3239
-1085.52	tetraploid	triploid	beta	fixed_3	Inga_martinicensis_DEL_3239
-92.2512	tetraploid	diploid	beta-uniform	fixed	Inga_martinicensis_DEL_3239
-340.373	tetraploid	diploid	beta-uniform	fixed_2	Inga_martinicensis_DEL_3239
-1488.37	tetraploid	triploid	beta-uniform	fixed_3	Inga_martinicensis_DEL_3239
-759.107	tetraploid	triploid	beta-binomial	fixed	Inga_martinicensis_DEL_3239
-1926.54	tetraploid	triploid	beta-binomial	fixed_2	Inga_martinicensis_DEL_3239
-1204.75	tetraploid	triploid	beta-binomial	fixed_3	Inga_martinicensis_DEL_3239
-759.096	tetraploid	triploid	beta-binomial-uniform	fixed	Inga_martinicensis_DEL_3239
-1926.49	tetraploid	triploid	beta-binomial-uniform	fixed_2	Inga_martinicensis_DEL_3239
-1425.88	tetraploid	triploid	beta-binomial-uniform	fixed_3	Inga_martinicensis_DEL_3239
-29.0203	tetraploid	diploid	normal-uniform	fixed_2	Inga_maynensis_GF_3083
-1.41497e+06	tetraploid	triploid	normal	fixed	Inga_maynensis_GF_3083
-3033.53	tetraploid	triploid	normal	fixed_2	Inga_maynensis_GF_3083
-2595.05	tetraploid	triploid	normal	fixed_3	Inga_maynensis_GF_3083
-9.95207	diploid	triploid	normal-uniform	fixed	Inga_maynensis_GF_3083
-2568.51	tetraploid	triploid	normal-uniform	fixed_3	Inga_maynensis_GF_3083
-933.613	tetraploid	triploid	beta	fixed	Inga_maynensis_GF_3083
-1964.05	tetraploid	triploid	beta	fixed_2	Inga_maynensis_GF_3083
-1636.32	tetraploid	triploid	beta	fixed_3	Inga_maynensis_GF_3083
-141.915	triploid	tetraploid	beta-uniform	fixed	Inga_maynensis_GF_3083
-353.948	tetraploid	triploid	beta-uniform	fixed_2	Inga_maynensis_GF_3083
-1765.35	tetraploid	triploid	beta-uniform	fixed_3	Inga_maynensis_GF_3083
-1543.41	triploid	tetraploid	beta-binomial	fixed	Inga_maynensis_GF_3083
-1410.44	tetraploid	triploid	beta-binomial	fixed_2	Inga_maynensis_GF_3083
-953.996	tetraploid	triploid	beta-binomial	fixed_3	Inga_maynensis_GF_3083
-1543.41	triploid	tetraploid	beta-binomial-uniform	fixed	Inga_maynensis_GF_3083
-1410.13	tetraploid	triploid	beta-binomial-uniform	fixed_2	Inga_maynensis_GF_3083
-1240.05	tetraploid	triploid	beta-binomial-uniform	fixed_3	Inga_maynensis_GF_3083
-39.67	diploid	tetraploid	normal-uniform	fixed_2	Inga_megaphylla_KD_816
-1.64407e+06	tetraploid	triploid	normal	fixed	Inga_megaphylla_KD_816
-3907.14	tetraploid	triploid	normal	fixed_2	Inga_megaphylla_KD_816
-2229.67	tetraploid	triploid	normal	fixed_3	Inga_megaphylla_KD_816
-19.8428	diploid	tetraploid	normal-uniform	fixed	Inga_megaphylla_KD_816
-2184.21	tetraploid	diploid	normal-uniform	fixed_3	Inga_megaphylla_KD_816
-3338.05	tetraploid	triploid	beta	fixed	Inga_megaphylla_KD_816
-1913.78	tetraploid	diploid	beta	fixed_2	Inga_megaphylla_KD_816
-1216.05	tetraploid	diploid	beta	fixed_3	Inga_megaphylla_KD_816
-19.8347	diploid	tetraploid	beta-uniform	fixed	Inga_megaphylla_KD_816
-376.336	tetraploid	diploid	beta-uniform	fixed_2	Inga_megaphylla_KD_816
-1496.33	tetraploid	diploid	beta-uniform	fixed_3	Inga_megaphylla_KD_816
-2133.24	tetraploid	triploid	beta-binomial	fixed	Inga_megaphylla_KD_816
-2901.48	tetraploid	diploid	beta-binomial	fixed_2	Inga_megaphylla_KD_816
-1280.19	tetraploid	diploid	beta-binomial	fixed_3	Inga_megaphylla_KD_816
-2133.21	tetraploid	triploid	beta-binomial-uniform	fixed	Inga_megaphylla_KD_816
-2901.48	tetraploid	diploid	beta-binomial-uniform	fixed_2	Inga_megaphylla_KD_816
-1416.2	tetraploid	diploid	beta-binomial-uniform	fixed_3	Inga_megaphylla_KD_816
-38.9315	diploid	tetraploid	normal-uniform	fixed_2	Inga_melinonis_M_1208
-1.65094e+06	tetraploid	triploid	normal	fixed	Inga_melinonis_M_1208
-3749.1	tetraploid	triploid	normal	fixed_2	Inga_melinonis_M_1208
-2257.48	tetraploid	triploid	normal	fixed_3	Inga_melinonis_M_1208
-19.9393	diploid	tetraploid	normal-uniform	fixed	Inga_melinonis_M_1208
-2411.38	tetraploid	triploid	normal-uniform	fixed_3	Inga_melinonis_M_1208
-2543.66	tetraploid	triploid	beta	fixed	Inga_melinonis_M_1208
-1857.38	tetraploid	triploid	beta	fixed_2	Inga_melinonis_M_1208
-1366.76	tetraploid	triploid	beta	fixed_3	Inga_melinonis_M_1208
-18.0719	diploid	tetraploid	beta-uniform	fixed	Inga_melinonis_M_1208
-450.242	tetraploid	diploid	beta-uniform	fixed_2	Inga_melinonis_M_1208
-1875.07	tetraploid	diploid	beta-uniform	fixed_3	Inga_melinonis_M_1208
-1335.55	tetraploid	triploid	beta-binomial	fixed	Inga_melinonis_M_1208
-3040.98	tetraploid	diploid	beta-binomial	fixed_2	Inga_melinonis_M_1208
-1637.76	tetraploid	diploid	beta-binomial	fixed_3	Inga_melinonis_M_1208
-1335.55	tetraploid	triploid	beta-binomial-uniform	fixed	Inga_melinonis_M_1208
-3040.88	tetraploid	diploid	beta-binomial-uniform	fixed_2	Inga_melinonis_M_1208
-1772.53	tetraploid	diploid	beta-binomial-uniform	fixed_3	Inga_melinonis_M_1208
-38.8217	diploid	tetraploid	normal-uniform	fixed_2	Inga_micheliana_RZ_1551
-1.31061e+06	tetraploid	triploid	normal	fixed	Inga_micheliana_RZ_1551
-2948.19	tetraploid	triploid	normal	fixed_2	Inga_micheliana_RZ_1551
-1863.66	tetraploid	triploid	normal	fixed_3	Inga_micheliana_RZ_1551
-19.4202	diploid	tetraploid	normal-uniform	fixed	Inga_micheliana_RZ_1551
-1953.06	tetraploid	triploid	normal-uniform	fixed_3	Inga_micheliana_RZ_1551
-2408.63	tetraploid	triploid	beta	fixed	Inga_micheliana_RZ_1551
-1619.51	tetraploid	triploid	beta	fixed_2	Inga_micheliana_RZ_1551
-1273.1	tetraploid	triploid	beta	fixed_3	Inga_micheliana_RZ_1551
-1.08472	diploid	tetraploid	beta-uniform	fixed	Inga_micheliana_RZ_1551
-349.343	tetraploid	diploid	beta-uniform	fixed_2	Inga_micheliana_RZ_1551
-1689.36	tetraploid	diploid	beta-uniform	fixed_3	Inga_micheliana_RZ_1551
-1275.06	tetraploid	triploid	beta-binomial	fixed	Inga_micheliana_RZ_1551
-2411.48	tetraploid	triploid	beta-binomial	fixed_2	Inga_micheliana_RZ_1551
-1332.02	tetraploid	triploid	beta-binomial	fixed_3	Inga_micheliana_RZ_1551
-1275.05	tetraploid	triploid	beta-binomial-uniform	fixed	Inga_micheliana_RZ_1551
-2411.4	tetraploid	triploid	beta-binomial-uniform	fixed_2	Inga_micheliana_RZ_1551
-1440.78	tetraploid	diploid	beta-binomial-uniform	fixed_3	Inga_micheliana_RZ_1551
-2035.66	tetraploid	triploid	beta-uniform	fixed_2	Inga_microcalyx_DUC_10063
[truncated: 1,547 more rows]

## Sheet: All_model_support
LL	type	mixture	distribution	BIC	sample
7089.49	fixed_2	diploid	normal-uniform	-14149.5	Inga_acreana_TI_748
7089.48	fixed_2	tetraploid	normal-uniform	-14110.2	Inga_acreana_TI_748
7060.99	fixed_2	tetraploid	beta-uniform	-14053.3	Inga_acreana_TI_748
6854.64	fixed_2	diploid	beta-uniform	-13679.8	Inga_acreana_TI_748
6808.31	fixed	diploid	beta-uniform	-13597	Inga_acreana_TI_748
6807.65	fixed	tetraploid	beta-uniform	-13576	Inga_acreana_TI_748
6792.57	fixed	diploid	normal-uniform	-13565.5	Inga_acreana_TI_748
6792.56	fixed	tetraploid	normal-uniform	-13545.8	Inga_acreana_TI_748
6539.98	fixed	triploid	normal-uniform	-13050.5	Inga_acreana_TI_748
6539.98	fixed_2	triploid	normal-uniform	-13030.9	Inga_acreana_TI_748
6377.54	fixed	triploid	beta-uniform	-12725.6	Inga_acreana_TI_748
6381.57	fixed_2	triploid	beta-uniform	-12714.1	Inga_acreana_TI_748
5806.81	fixed_2	tetraploid	normal	-11554.7	Inga_acreana_TI_748
5721.29	fixed_3	tetraploid	beta-uniform	-11413.1	Inga_acreana_TI_748
5507.8	fixed_2	tetraploid	beta	-10956.7	Inga_acreana_TI_748
5453.67	fixed_3	tetraploid	normal-uniform	-10877.9	Inga_acreana_TI_748
5185.19	fixed_3	tetraploid	beta	-10340.9	Inga_acreana_TI_748
5149.64	fixed	tetraploid	beta	-10269.8	Inga_acreana_TI_748
5114.43	fixed_3	diploid	beta-uniform	-10219	Inga_acreana_TI_748
5048.47	fixed_3	tetraploid	normal	-10067.5	Inga_acreana_TI_748
4859.01	fixed_3	triploid	beta-uniform	-9698.39	Inga_acreana_TI_748
4706.01	fixed_3	diploid	beta	-9402.19	Inga_acreana_TI_748
4706.01	fixed_2	diploid	beta	-9392.38	Inga_acreana_TI_748
4620.65	fixed_3	triploid	beta	-9221.67	Inga_acreana_TI_748
4621.39	fixed_2	triploid	beta	-9203.52	Inga_acreana_TI_748
4496.04	fixed_3	diploid	normal-uniform	-8982.26	Inga_acreana_TI_748
4460.23	fixed_3	triploid	normal-uniform	-8900.82	Inga_acreana_TI_748
4133.42	fixed_3	triploid	normal	-8247.21	Inga_acreana_TI_748
4134.15	fixed_2	triploid	normal	-8229.04	Inga_acreana_TI_748
3931.78	fixed_3	diploid	normal	-7853.74	Inga_acreana_TI_748
3931.78	fixed_2	diploid	normal	-7843.93	Inga_acreana_TI_748
3852.79	fixed	triploid	beta	-7685.95	Inga_acreana_TI_748
-12390.1	fixed	diploid	beta	24780.2	Inga_acreana_TI_748
-93301.4	fixed_2	tetraploid	beta-binomial	186662	Inga_acreana_TI_748
-93301.5	fixed_2	tetraploid	beta-binomial-uniform	186672	Inga_acreana_TI_748
-94061.6	fixed_3	tetraploid	beta-binomial	188153	Inga_acreana_TI_748
-94285.2	fixed_3	tetraploid	beta-binomial-uniform	188600	Inga_acreana_TI_748
-94330.8	fixed	tetraploid	beta-binomial	188691	Inga_acreana_TI_748
-94330.8	fixed	tetraploid	beta-binomial-uniform	188701	Inga_acreana_TI_748
-94519.3	fixed_3	diploid	beta-binomial	189048	Inga_acreana_TI_748
-94519.3	fixed_2	diploid	beta-binomial	189058	Inga_acreana_TI_748
-94519.3	fixed_2	diploid	beta-binomial-uniform	189068	Inga_acreana_TI_748
-94753.8	fixed_3	triploid	beta-binomial	189527	Inga_acreana_TI_748
-94753.1	fixed_2	triploid	beta-binomial	189545	Inga_acreana_TI_748
-94753.1	fixed_2	triploid	beta-binomial-uniform	189555	Inga_acreana_TI_748
-94813.5	fixed_3	diploid	beta-binomial-uniform	189637	Inga_acreana_TI_748
-95127.3	fixed_3	triploid	beta-binomial-uniform	190274	Inga_acreana_TI_748
-95161.8	fixed	triploid	beta-binomial	190343	Inga_acreana_TI_748
-95161.8	fixed	triploid	beta-binomial-uniform	190353	Inga_acreana_TI_748
-96866.6	fixed	diploid	beta-binomial-uniform	193753	Inga_acreana_TI_748
-106845	fixed	diploid	beta-binomial	213691	Inga_acreana_TI_748
-343529	fixed	tetraploid	normal	687087	Inga_acreana_TI_748
-1.06863e+06	fixed	triploid	normal	2.13729e+06	Inga_acreana_TI_748
-3.42823e+06	fixed	diploid	normal	6.85647e+06	Inga_acreana_TI_748
7231.63	fixed_2	diploid	normal-uniform	-14433.7	Inga_acrocephala_KD_4659
7233.2	fixed_2	tetraploid	normal-uniform	-14397.3	Inga_acrocephala_KD_4659
7222.29	fixed_2	tetraploid	beta-uniform	-14375.5	Inga_acrocephala_KD_4659
7058.89	fixed	diploid	normal-uniform	-14098	Inga_acrocephala_KD_4659
7058.88	fixed	tetraploid	normal-uniform	-14078.3	Inga_acrocephala_KD_4659
6970.62	fixed	tetraploid	beta-uniform	-13901.7	Inga_acrocephala_KD_4659
6948.19	fixed	diploid	beta-uniform	-13876.6	Inga_acrocephala_KD_4659
6945.7	fixed_2	diploid	beta-uniform	-13861.8	Inga_acrocephala_KD_4659
6909.14	fixed	triploid	normal-uniform	-13788.7	Inga_acrocephala_KD_4659
6909.14	fixed_2	triploid	normal-uniform	-13768.9	Inga_acrocephala_KD_4659
6750.06	fixed_2	triploid	beta-uniform	-13450.8	Inga_acrocephala_KD_4659
6737.28	fixed	triploid	beta-uniform	-13444.9	Inga_acrocephala_KD_4659
6066.09	fixed_3	tetraploid	beta-uniform	-12102.6	Inga_acrocephala_KD_4659
5887.48	fixed_2	tetraploid	normal	-11715.7	Inga_acrocephala_KD_4659
5747.43	fixed_3	tetraploid	normal-uniform	-11465.2	Inga_acrocephala_KD_4659
5662.92	fixed_2	tetraploid	beta	-11266.6	Inga_acrocephala_KD_4659
5521.32	fixed_3	tetraploid	beta	-11013	Inga_acrocephala_KD_4659
5318.7	fixed_3	tetraploid	normal	-10607.8	Inga_acrocephala_KD_4659
5117.86	fixed	tetraploid	beta	-10206.1	Inga_acrocephala_KD_4659
5106.2	fixed_3	triploid	beta-uniform	-10192.7	Inga_acrocephala_KD_4659
4982.68	fixed_3	diploid	beta-uniform	-9955.49	Inga_acrocephala_KD_4659
4847.89	fixed_3	triploid	beta	-9676.05	Inga_acrocephala_KD_4659
4847.9	fixed_2	triploid	beta	-9656.3	Inga_acrocephala_KD_4659
4581.7	fixed_3	diploid	beta	-9153.53	Inga_acrocephala_KD_4659
4581.7	fixed_2	diploid	beta	-9143.66	Inga_acrocephala_KD_4659
4572.51	fixed_3	triploid	normal-uniform	-9125.28	Inga_acrocephala_KD_4659
4202.47	fixed_3	triploid	normal	-8385.19	Inga_acrocephala_KD_4659
4202.47	fixed_2	triploid	normal	-8365.46	Inga_acrocephala_KD_4659
4174.5	fixed_3	diploid	normal-uniform	-8339.13	Inga_acrocephala_KD_4659
4077.68	fixed	triploid	beta	-8135.61	Inga_acrocephala_KD_4659
3541.84	fixed_3	diploid	normal	-7073.81	Inga_acrocephala_KD_4659
3541.84	fixed_2	diploid	normal	-7063.94	Inga_acrocephala_KD_4659
-15705.2	fixed	diploid	beta	31410.4	Inga_acrocephala_KD_4659
-94880.2	fixed_2	tetraploid	beta-binomial	189820	Inga_acrocephala_KD_4659
-94880.3	fixed_2	tetraploid	beta-binomial-uniform	189830	Inga_acrocephala_KD_4659
-95414.8	fixed_3	tetraploid	beta-binomial	190859	Inga_acrocephala_KD_4659
-95659.8	fixed_3	tetraploid	beta-binomial-uniform	191349	Inga_acrocephala_KD_4659
-96113.5	fixed	tetraploid	beta-binomial	192257	Inga_acrocephala_KD_4659
-96113.5	fixed	tetraploid	beta-binomial-uniform	192267	Inga_acrocephala_KD_4659
-96165.1	fixed_3	triploid	beta-binomial	192350	Inga_acrocephala_KD_4659
-96165.1	fixed_2	triploid	beta-binomial	192370	Inga_acrocephala_KD_4659
-96165.2	fixed_2	triploid	beta-binomial-uniform	192380	Inga_acrocephala_KD_4659
-96395.7	fixed_3	diploid	beta-binomial	192801	Inga_acrocephala_KD_4659
-96395.7	fixed_2	diploid	beta-binomial	192811	Inga_acrocephala_KD_4659
-96395.7	fixed_2	diploid	beta-binomial-uniform	192821	Inga_acrocephala_KD_4659
-96524	fixed	triploid	beta-binomial	193068	Inga_acrocephala_KD_4659
-96524	fixed	triploid	beta-binomial-uniform	193078	Inga_acrocephala_KD_4659
-96555.8	fixed_3	triploid	beta-binomial-uniform	193131	Inga_acrocephala_KD_4659
-96691.8	fixed_3	diploid	beta-binomial-uniform	193393	Inga_acrocephala_KD_4659
-99122.3	fixed	diploid	beta-binomial-uniform	198264	Inga_acrocephala_KD_4659
-111204	fixed	diploid	beta-binomial	222408	Inga_acrocephala_KD_4659
-360030	fixed	tetraploid	normal	720090	Inga_acrocephala_KD_4659
-1.11669e+06	fixed	triploid	normal	2.2334e+06	Inga_acrocephala_KD_4659
-3.86258e+06	fixed	diploid	normal	7.72517e+06	Inga_acrocephala_KD_4659
7711.38	fixed_2	diploid	normal-uniform	-15393.1	Inga_adenophylla_KD_6412
7711.36	fixed_2	tetraploid	normal-uniform	-15353.5	Inga_adenophylla_KD_6412
7688.38	fixed_2	tetraploid	beta-uniform	-15307.6	Inga_adenophylla_KD_6412
7501.18	fixed_2	diploid	beta-uniform	-14972.7	Inga_adenophylla_KD_6412
7407.36	fixed	diploid	beta-uniform	-14794.9	Inga_adenophylla_KD_6412
7407.35	fixed	tetraploid	beta-uniform	-14775.2	Inga_adenophylla_KD_6412
7308.25	fixed	diploid	normal-uniform	-14596.7	Inga_adenophylla_KD_6412
7308.24	fixed	tetraploid	normal-uniform	-14576.9	Inga_adenophylla_KD_6412
7010.79	fixed	triploid	normal-uniform	-13991.9	Inga_adenophylla_KD_6412
7010.79	fixed_2	triploid	normal-uniform	-13972.2	Inga_adenophylla_KD_6412
6844.74	fixed_2	triploid	beta-uniform	-13640	Inga_adenophylla_KD_6412
6829.13	fixed	triploid	beta-uniform	-13628.6	Inga_adenophylla_KD_6412
6380.23	fixed_2	tetraploid	normal	-12701.1	Inga_adenophylla_KD_6412
6161.53	fixed_3	tetraploid	beta-uniform	-12293.4	Inga_adenophylla_KD_6412
6038.17	fixed_2	tetraploid	beta	-12017	Inga_adenophylla_KD_6412
5857.86	fixed_3	tetraploid	normal-uniform	-11686.1	Inga_adenophylla_KD_6412
5704.04	fixed	tetraploid	beta	-11378.4	Inga_adenophylla_KD_6412
5631.46	fixed_3	diploid	beta-uniform	-11253	Inga_adenophylla_KD_6412
5594.25	fixed_3	tetraploid	beta	-11158.8	Inga_adenophylla_KD_6412
5426.93	fixed_3	tetraploid	normal	-10824.2	Inga_adenophylla_KD_6412
5187.43	fixed_3	triploid	beta-uniform	-10355.1	Inga_adenophylla_KD_6412
5173.26	fixed_3	diploid	beta	-10336.6	Inga_adenophylla_KD_6412
5173.26	fixed_2	diploid	beta	-10326.7	Inga_adenophylla_KD_6412
5026.27	fixed_3	diploid	normal-uniform	-10042.7	Inga_adenophylla_KD_6412
4932.71	fixed_3	triploid	beta	-9845.64	Inga_adenophylla_KD_6412
4936.36	fixed_2	triploid	beta	-9833.17	Inga_adenophylla_KD_6412
4795.78	fixed_3	triploid	normal-uniform	-9571.78	Inga_adenophylla_KD_6412
4451.57	fixed_3	triploid	normal	-8883.37	Inga_adenophylla_KD_6412
4454.98	fixed_2	triploid	normal	-8870.41	Inga_adenophylla_KD_6412
4430.98	fixed_3	diploid	normal	-8852.08	Inga_adenophylla_KD_6412
4430.98	fixed_2	diploid	normal	-8842.19	Inga_adenophylla_KD_6412
4062.96	fixed	triploid	beta	-8106.14	Inga_adenophylla_KD_6412
-12420.3	fixed	diploid	beta	24840.6	Inga_adenophylla_KD_6412
-100643	fixed_2	tetraploid	beta-binomial	201345	Inga_adenophylla_KD_6412
-100643	fixed_2	tetraploid	beta-binomial-uniform	201355	Inga_adenophylla_KD_6412
-101597	fixed_3	tetraploid	beta-binomial	203224	Inga_adenophylla_KD_6412
-101740	fixed	tetraploid	beta-binomial	203510	Inga_adenophylla_KD_6412
-101740	fixed	tetraploid	beta-binomial-uniform	203520	Inga_adenophylla_KD_6412
-101842	fixed_3	tetraploid	beta-binomial-uniform	203714	Inga_adenophylla_KD_6412
-101984	fixed_3	diploid	beta-binomial	203979	Inga_adenophylla_KD_6412
-101984	fixed_2	diploid	beta-binomial	203989	Inga_adenophylla_KD_6412
-101984	fixed_2	diploid	beta-binomial-uniform	203999	Inga_adenophylla_KD_6412
-102304	fixed_3	diploid	beta-binomial-uniform	204618	Inga_adenophylla_KD_6412
-102396	fixed_3	triploid	beta-binomial	204811	Inga_adenophylla_KD_6412
-102393	fixed_2	triploid	beta-binomial	204825	Inga_adenophylla_KD_6412
-102393	fixed_2	triploid	beta-binomial-uniform	204835	Inga_adenophylla_KD_6412
-102798	fixed_3	triploid	beta-binomial-uniform	205616	Inga_adenophylla_KD_6412
-102878	fixed	triploid	beta-binomial	205776	Inga_adenophylla_KD_6412
-102878	fixed	triploid	beta-binomial-uniform	205786	Inga_adenophylla_KD_6412
-104393	fixed	diploid	beta-binomial-uniform	208807	Inga_adenophylla_KD_6412
-114877	fixed	diploid	beta-binomial	229754	Inga_adenophylla_KD_6412
-368843	fixed	tetraploid	normal	737716	Inga_adenophylla_KD_6412
-1.15662e+06	fixed	triploid	normal	2.31327e+06	Inga_adenophylla_KD_6412
-3.5935e+06	fixed	diploid	normal	7.18702e+06	Inga_adenophylla_KD_6412
8571.3	fixed_2	diploid	normal-uniform	-17112.7	Inga_affinis_KD_7184
8567.76	fixed_2	tetraploid	normal-uniform	-17065.8	Inga_affinis_KD_7184
8559.82	fixed_2	tetraploid	beta-uniform	-17050	Inga_affinis_KD_7184
8397.48	fixed_2	diploid	beta-uniform	-16765.1	Inga_affinis_KD_7184
8176.14	fixed	diploid	beta-uniform	-16332.4	Inga_affinis_KD_7184
8176.13	fixed	tetraploid	beta-uniform	-16312.4	Inga_affinis_KD_7184
7896.47	fixed	diploid	normal-uniform	-15773	Inga_affinis_KD_7184
7896.46	fixed	tetraploid	normal-uniform	-15753.1	Inga_affinis_KD_7184
7503.36	fixed	triploid	normal-uniform	-14976.9	Inga_affinis_KD_7184
7503.36	fixed_2	triploid	normal-uniform	-14957	Inga_affinis_KD_7184
7326.04	fixed_2	triploid	beta-uniform	-14602.3	Inga_affinis_KD_7184
7301.89	fixed	triploid	beta-uniform	-14573.9	Inga_affinis_KD_7184
7311.36	fixed_2	tetraploid	normal	-14563	Inga_affinis_KD_7184
6796.13	fixed_2	tetraploid	beta	-13532.5	Inga_affinis_KD_7184
6779.56	fixed_3	tetraploid	beta-uniform	-13529.3	Inga_affinis_KD_7184
6493.82	fixed	tetraploid	beta	-12957.8	Inga_affinis_KD_7184
6479.3	fixed_3	tetraploid	normal-uniform	-12928.7	Inga_affinis_KD_7184
6417.07	fixed_3	diploid	beta-uniform	-12824.2	Inga_affinis_KD_7184
6154.85	fixed_3	tetraploid	beta	-12279.8	Inga_affinis_KD_7184
6038.11	fixed_3	diploid	beta	-12066.3	Inga_affinis_KD_7184
6038.11	fixed_2	diploid	beta	-12056.3	Inga_affinis_KD_7184
6032.98	fixed_3	tetraploid	normal	-12036.1	Inga_affinis_KD_7184
5881.27	fixed_3	diploid	normal-uniform	-11752.6	Inga_affinis_KD_7184
5593.98	fixed_3	triploid	beta-uniform	-11168	Inga_affinis_KD_7184
5330.44	fixed_3	triploid	beta	-10641	Inga_affinis_KD_7184
5330.44	fixed_2	triploid	beta	-10621.1	Inga_affinis_KD_7184
5275.77	fixed_3	diploid	normal	-10541.6	Inga_affinis_KD_7184
5275.77	fixed_2	diploid	normal	-10531.6	Inga_affinis_KD_7184
5254.26	fixed_3	triploid	normal-uniform	-10488.6	Inga_affinis_KD_7184
4909.69	fixed_3	triploid	normal	-9799.47	Inga_affinis_KD_7184
4909.69	fixed_2	triploid	normal	-9779.57	Inga_affinis_KD_7184
4370.71	fixed	triploid	beta	-8721.52	Inga_affinis_KD_7184
-11129.8	fixed	diploid	beta	22259.6	Inga_affinis_KD_7184
-105360	fixed_2	tetraploid	beta-binomial	210780	Inga_affinis_KD_7184
-105360	fixed_2	tetraploid	beta-binomial-uniform	210790	Inga_affinis_KD_7184
-106607	fixed_3	tetraploid	beta-binomial	213244	Inga_affinis_KD_7184
-106615	fixed	tetraploid	beta-binomial	213260	Inga_affinis_KD_7184
-106615	fixed	tetraploid	beta-binomial-uniform	213270	Inga_affinis_KD_7184
-106872	fixed_3	diploid	beta-binomial	213753	Inga_affinis_KD_7184
-106872	fixed_2	diploid	beta-binomial	213763	Inga_affinis_KD_7184
-106872	fixed_2	diploid	beta-binomial-uniform	213773	Inga_affinis_KD_7184
-106878	fixed_3	tetraploid	beta-binomial-uniform	213786	Inga_affinis_KD_7184
-107226	fixed_3	diploid	beta-binomial-uniform	214462	Inga_affinis_KD_7184
-107657	fixed_3	triploid	beta-binomial	215333	Inga_affinis_KD_7184
-107657	fixed_2	triploid	beta-binomial	215353	Inga_affinis_KD_7184
-107657	fixed_2	triploid	beta-binomial-uniform	215363	Inga_affinis_KD_7184
-108094	fixed_3	triploid	beta-binomial-uniform	216209	Inga_affinis_KD_7184
-108194	fixed	triploid	beta-binomial	216407	Inga_affinis_KD_7184
-108194	fixed	triploid	beta-binomial-uniform	216418	Inga_affinis_KD_7184
-109274	fixed	diploid	beta-binomial-uniform	218568	Inga_affinis_KD_7184
-119286	fixed	diploid	beta-binomial	238573	Inga_affinis_KD_7184
-383098	fixed	tetraploid	normal	766226	Inga_affinis_KD_7184
-1.24616e+06	fixed	triploid	normal	2.49235e+06	Inga_affinis_KD_7184
-3.65195e+06	fixed	diploid	normal	7.30391e+06	Inga_affinis_KD_7184
7853.19	fixed_2	diploid	normal-uniform	-15676.5	Inga_alata_TI_1961
7856.34	fixed_2	tetraploid	normal-uniform	-15643	Inga_alata_TI_1961
7849.95	fixed_2	tetraploid	beta-uniform	-15630.2	Inga_alata_TI_1961
7668.8	fixed	diploid	beta-uniform	-15317.7	Inga_alata_TI_1961
7673.57	fixed	tetraploid	beta-uniform	-15307.3	Inga_alata_TI_1961
7660.85	fixed	diploid	normal-uniform	-15301.8	Inga_alata_TI_1961
7659.18	fixed_2	diploid	beta-uniform	-15288.5	Inga_alata_TI_1961
7660.84	fixed	tetraploid	normal-uniform	-15281.8	Inga_alata_TI_1961
7544.03	fixed	triploid	normal-uniform	-15058.2	Inga_alata_TI_1961
7544.02	fixed_2	triploid	normal-uniform	-15038.3	Inga_alata_TI_1961
7377.29	fixed_2	triploid	beta-uniform	-14704.8	Inga_alata_TI_1961
7363.58	fixed	triploid	beta-uniform	-14697.3	Inga_alata_TI_1961
6514.67	fixed_3	tetraploid	beta-uniform	-12999.5	Inga_alata_TI_1961
6504.78	fixed_2	tetraploid	normal	-12949.8	Inga_alata_TI_1961
6461.28	fixed_2	tetraploid	beta	-12862.8	Inga_alata_TI_1961
6175.51	fixed_3	tetraploid	normal-uniform	-12321.1	Inga_alata_TI_1961
5938.37	fixed_3	tetraploid	beta	-11846.9	Inga_alata_TI_1961
5709.49	fixed_3	tetraploid	normal	-11389.1	Inga_alata_TI_1961
5685.5	fixed_3	triploid	beta-uniform	-11351.1	Inga_alata_TI_1961
5680.19	fixed	tetraploid	beta	-11330.5	Inga_alata_TI_1961
5665.27	fixed_3	diploid	beta-uniform	-11320.6	Inga_alata_TI_1961
5415.86	fixed_3	triploid	beta	-10811.8	Inga_alata_TI_1961
5415.89	fixed_2	triploid	beta	-10791.9	Inga_alata_TI_1961
5220.99	fixed_3	diploid	beta	-10432	Inga_alata_TI_1961
5220.99	fixed_2	diploid	beta	-10422.1	Inga_alata_TI_1961
5167.53	fixed_3	triploid	normal-uniform	-10315.1	Inga_alata_TI_1961
4843.63	fixed_3	diploid	normal-uniform	-9677.3	Inga_alata_TI_1961
4787.11	fixed_3	triploid	normal	-9554.3	Inga_alata_TI_1961
4787.12	fixed_2	triploid	normal	-9534.41	Inga_alata_TI_1961
4680.4	fixed	triploid	beta	-9340.89	Inga_alata_TI_1961
4179.93	fixed_3	diploid	normal	-8349.9	Inga_alata_TI_1961
4179.93	fixed_2	diploid	normal	-8339.95	Inga_alata_TI_1961
-15684.1	fixed	diploid	beta	31368.3	Inga_alata_TI_1961
-95668.7	fixed_2	tetraploid	beta-binomial	191397	Inga_alata_TI_1961
-95668.7	fixed_2	tetraploid	beta-binomial-uniform	191407	Inga_alata_TI_1961
-96401	fixed_3	tetraploid	beta-binomial	192832	Inga_alata_TI_1961
-96664.5	fixed_3	tetraploid	beta-binomial-uniform	193359	Inga_alata_TI_1961
-96957.7	fixed_3	triploid	beta-binomial	193935	Inga_alata_TI_1961
-96957.7	fixed_2	triploid	beta-binomial	193955	Inga_alata_TI_1961
-96957.8	fixed_2	triploid	beta-binomial-uniform	193965	Inga_alata_TI_1961
-96998.2	fixed	tetraploid	beta-binomial	194026	Inga_alata_TI_1961
-96998.3	fixed	tetraploid	beta-binomial-uniform	194036	Inga_alata_TI_1961
-97116.9	fixed_3	diploid	beta-binomial	194244	Inga_alata_TI_1961
-97116.9	fixed_2	diploid	beta-binomial	194254	Inga_alata_TI_1961
-97116.9	fixed_2	diploid	beta-binomial-uniform	194264	Inga_alata_TI_1961
-97189.5	fixed	triploid	beta-binomial	194399	Inga_alata_TI_1961
-97189.6	fixed	triploid	beta-binomial-uniform	194409	Inga_alata_TI_1961
-97390.4	fixed_3	triploid	beta-binomial-uniform	194801	Inga_alata_TI_1961
-97448.2	fixed_3	diploid	beta-binomial-uniform	194906	Inga_alata_TI_1961
-100038	fixed	diploid	beta-binomial-uniform	200096	Inga_alata_TI_1961
-110986	fixed	diploid	beta-binomial	221971	Inga_alata_TI_1961
-403013	fixed	tetraploid	normal	806056	Inga_alata_TI_1961
-1.18486e+06	fixed	triploid	normal	2.36973e+06	Inga_alata_TI_1961
-4.09239e+06	fixed	diploid	normal	8.18479e+06	Inga_alata_TI_1961
8388.57	fixed_2	diploid	normal-uniform	-16747.2	Inga_alba_KD_55
8388.56	fixed_2	tetraploid	normal-uniform	-16707.2	Inga_alba_KD_55
8366.22	fixed_2	tetraploid	beta-uniform	-16662.5	Inga_alba_KD_55
8166.38	fixed_2	diploid	beta-uniform	-16302.8	Inga_alba_KD_55
8085.78	fixed	diploid	beta-uniform	-16151.6	Inga_alba_KD_55
8085.78	fixed	tetraploid	beta-uniform	-16131.6	Inga_alba_KD_55
7990.91	fixed	diploid	normal-uniform	-15961.9	Inga_alba_KD_55
7990.9	fixed	tetraploid	normal-uniform	-15941.9	Inga_alba_KD_55
7743.05	fixed	triploid	normal-uniform	-15456.1	Inga_alba_KD_55
7743.05	fixed_2	triploid	normal-uniform	-15436.2	Inga_alba_KD_55
7555.12	fixed_2	triploid	beta-uniform	-15060.3	Inga_alba_KD_55
7531.93	fixed	triploid	beta-uniform	-15033.9	Inga_alba_KD_55
6857.42	fixed_2	tetraploid	normal	-13654.9	Inga_alba_KD_55
6763.68	fixed_3	tetraploid	beta-uniform	-13497.4	Inga_alba_KD_55
6550.46	fixed_2	tetraploid	beta	-13041	Inga_alba_KD_55
6399.69	fixed_3	tetraploid	normal-uniform	-12769.4	Inga_alba_KD_55
6145.48	fixed_3	tetraploid	beta	-12261	Inga_alba_KD_55
6137.99	fixed	tetraploid	beta	-12246	Inga_alba_KD_55
6008.18	fixed_3	diploid	beta-uniform	-12006.4	Inga_alba_KD_55
5918.5	fixed_3	tetraploid	normal	-11807	Inga_alba_KD_55
5670.54	fixed_3	triploid	beta-uniform	-11321.1	Inga_alba_KD_55
5526.08	fixed_3	diploid	beta	-11042.2	Inga_alba_KD_55
5526.08	fixed_2	diploid	beta	-11032.2	Inga_alba_KD_55
5380.85	fixed_3	triploid	beta	-10741.7	Inga_alba_KD_55
5380.9	fixed_2	triploid	beta	-10721.9	Inga_alba_KD_55
5282.93	fixed_3	diploid	normal-uniform	-10555.9	Inga_alba_KD_55
5192.28	fixed_3	triploid	normal-uniform	-10364.6	Inga_alba_KD_55
4794.94	fixed_3	triploid	normal	-9569.92	Inga_alba_KD_55
4794.98	fixed_2	triploid	normal	-9550.02	Inga_alba_KD_55
4604.29	fixed_3	diploid	normal	-9198.6	Inga_alba_KD_55
4604.29	fixed_2	diploid	normal	-9188.61	Inga_alba_KD_55
4385.13	fixed	triploid	beta	-8750.28	Inga_alba_KD_55
-14975.3	fixed	diploid	beta	29950.7	Inga_alba_KD_55
-101807	fixed_2	tetraploid	beta-binomial	203674	Inga_alba_KD_55
-101807	fixed_2	tetraploid	beta-binomial-uniform	203685	Inga_alba_KD_55
-102676	fixed_3	tetraploid	beta-binomial	205382	Inga_alba_KD_55
-102946	fixed_3	tetraploid	beta-binomial-uniform	205921	Inga_alba_KD_55
-103056	fixed	tetraploid	beta-binomial	206142	Inga_alba_KD_55
-103056	fixed	tetraploid	beta-binomial-uniform	206152	Inga_alba_KD_55
-103324	fixed_3	diploid	beta-binomial	206659	Inga_alba_KD_55
-103324	fixed_2	diploid	beta-binomial	206669	Inga_alba_KD_55
-103324	fixed_2	diploid	beta-binomial-uniform	206679	Inga_alba_KD_55
-103534	fixed_3	triploid	beta-binomial	207089	Inga_alba_KD_55
-103534	fixed_2	triploid	beta-binomial	207109	Inga_alba_KD_55
-103534	fixed_2	triploid	beta-binomial-uniform	207119	Inga_alba_KD_55
-103665	fixed_3	diploid	beta-binomial-uniform	207340	Inga_alba_KD_55
-103971	fixed_3	triploid	beta-binomial-uniform	207962	Inga_alba_KD_55
-103972	fixed	triploid	beta-binomial	207965	Inga_alba_KD_55
-103972	fixed	triploid	beta-binomial-uniform	207975	Inga_alba_KD_55
-106033	fixed	diploid	beta-binomial-uniform	212087	Inga_alba_KD_55
-117661	fixed	diploid	beta-binomial	235323	Inga_alba_KD_55
-409102	fixed	tetraploid	normal	818234	Inga_alba_KD_55
-1.27967e+06	fixed	triploid	normal	2.55936e+06	Inga_alba_KD_55
-4.07827e+06	fixed	diploid	normal	8.15655e+06	Inga_alba_KD_55
5689.31	fixed_2	diploid	normal-uniform	-11349.7	Inga_allenii_TDP_13574
5690.77	fixed_2	tetraploid	normal-uniform	-11313.9	Inga_allenii_TDP_13574
5632.75	fixed	diploid	normal-uniform	-11246.2	Inga_allenii_TDP_13574
5632.74	fixed	tetraploid	normal-uniform	-11226.9	Inga_allenii_TDP_13574
5571.97	fixed	triploid	normal-uniform	-11115	Inga_allenii_TDP_13574
5571.97	fixed_2	triploid	normal-uniform	-11095.7	Inga_allenii_TDP_13574
5520.87	fixed	tetraploid	beta-uniform	-11003.1	Inga_allenii_TDP_13574
5493.82	fixed_2	diploid	beta-uniform	-10958.7	Inga_allenii_TDP_13574
5458.71	fixed	diploid	beta-uniform	-10898.1	Inga_allenii_TDP_13574
5439.21	fixed_2	triploid	beta-uniform	-10830.1	Inga_allenii_TDP_13574
5424.76	fixed	triploid	beta-uniform	-10820.6	Inga_allenii_TDP_13574
5335.24	fixed_2	tetraploid	beta-uniform	-10602.9	Inga_allenii_TDP_13574
4825.82	fixed_3	tetraploid	beta-uniform	-9622.66	Inga_allenii_TDP_13574
4588.44	fixed_2	tetraploid	beta	-9118.95	Inga_allenii_TDP_13574
4533.31	fixed_3	tetraploid	normal-uniform	-9037.65	Inga_allenii_TDP_13574
4542.14	fixed_2	tetraploid	normal	-9026.35	Inga_allenii_TDP_13574
4415.38	fixed_3	tetraploid	beta	-8801.79	Inga_allenii_TDP_13574
4182.39	fixed_3	tetraploid	normal	-8335.82	Inga_allenii_TDP_13574
4082.6	fixed_3	triploid	beta-uniform	-8145.89	Inga_allenii_TDP_13574
3962.73	fixed	tetraploid	beta	-7896.48	Inga_allenii_TDP_13574
3867.68	fixed_3	triploid	beta	-7716.05	Inga_allenii_TDP_13574
3867.81	fixed_2	triploid	beta	-7696.99	Inga_allenii_TDP_13574
3767.33	fixed_3	diploid	beta-uniform	-7525.01	Inga_allenii_TDP_13574
3590.98	fixed_3	triploid	normal-uniform	-7162.65	Inga_allenii_TDP_13574
3438.68	fixed_3	diploid	beta	-6867.7	Inga_allenii_TDP_13574
3438.68	fixed_2	diploid	beta	-6858.04	Inga_allenii_TDP_13574
3273.83	fixed_3	triploid	normal	-6528.34	Inga_allenii_TDP_13574
3273.94	fixed_2	triploid	normal	-6509.25	Inga_allenii_TDP_13574
3261.07	fixed	triploid	beta	-6502.83	Inga_allenii_TDP_13574
3021.07	fixed_3	diploid	normal-uniform	-6032.49	Inga_allenii_TDP_13574
2483.93	fixed_3	diploid	normal	-4958.2	Inga_allenii_TDP_13574
2483.93	fixed_2	diploid	normal	-4948.54	Inga_allenii_TDP_13574
-14384.9	fixed	diploid	beta	28769.7	Inga_allenii_TDP_13574
-81595.7	fixed_2	tetraploid	beta-binomial	163249	Inga_allenii_TDP_13574
-81595.8	fixed_2	tetraploid	beta-binomial-uniform	163259	Inga_allenii_TDP_13574
-81938.7	fixed_3	tetraploid	beta-binomial	163906	Inga_allenii_TDP_13574
-82136.1	fixed_3	tetraploid	beta-binomial-uniform	164301	Inga_allenii_TDP_13574
-82539	fixed_3	triploid	beta-binomial	165097	Inga_allenii_TDP_13574
-82538.9	fixed_2	triploid	beta-binomial	165116	Inga_allenii_TDP_13574
-82538.9	fixed_2	triploid	beta-binomial-uniform	165126	Inga_allenii_TDP_13574
-82573.4	fixed	tetraploid	beta-binomial	165176	Inga_allenii_TDP_13574
-82573.4	fixed	tetraploid	beta-binomial-uniform	165185	Inga_allenii_TDP_13574
-82848.5	fixed_3	triploid	beta-binomial-uniform	165716	Inga_allenii_TDP_13574
-82868.7	fixed	triploid	beta-binomial	165757	Inga_allenii_TDP_13574
-82868.7	fixed	triploid	beta-binomial-uniform	165766	Inga_allenii_TDP_13574
-82913.3	fixed_3	diploid	beta-binomial	165836	Inga_allenii_TDP_13574
-82913.3	fixed_2	diploid	beta-binomial	165846	Inga_allenii_TDP_13574
-82913.3	fixed_2	diploid	beta-binomial-uniform	165856	Inga_allenii_TDP_13574
-83141.6	fixed_3	diploid	beta-binomial-uniform	166293	Inga_allenii_TDP_13574
-85177.6	fixed	diploid	beta-binomial-uniform	170375	Inga_allenii_TDP_13574
-96361.2	fixed	diploid	beta-binomial	192722	Inga_allenii_TDP_13574
-297525	fixed	tetraploid	normal	595078	Inga_allenii_TDP_13574
-892249	fixed	triploid	normal	1.78452e+06	Inga_allenii_TDP_13574
-3.26997e+06	fixed	diploid	normal	6.53994e+06	Inga_allenii_TDP_13574
7351.06	fixed_2	diploid	normal-uniform	-14672.3	Inga_approximata_TDP_13444
7340.44	fixed	diploid	normal-uniform	-14661	Inga_approximata_TDP_13444
7340.43	fixed	tetraploid	normal-uniform	-14641.1	Inga_approximata_TDP_13444
7334.65	fixed	triploid	normal-uniform	-14639.5	Inga_approximata_TDP_13444
7351.05	fixed_2	tetraploid	normal-uniform	-14632.6	Inga_approximata_TDP_13444
7334.66	fixed_2	triploid	normal-uniform	-14619.7	Inga_approximata_TDP_13444
7298.13	fixed_2	tetraploid	beta-uniform	-14526.7	Inga_approximata_TDP_13444
7195.53	fixed	tetraploid	beta-uniform	-14351.3	Inga_approximata_TDP_13444
7189.27	fixed_2	diploid	beta-uniform	-14348.7	Inga_approximata_TDP_13444
7177.78	fixed	triploid	beta-uniform	-14325.8	Inga_approximata_TDP_13444
7172.28	fixed_2	triploid	beta-uniform	-14294.9	Inga_approximata_TDP_13444
7022.96	fixed	diploid	beta-uniform	-14026.1	Inga_approximata_TDP_13444
6060.99	fixed_3	tetraploid	beta-uniform	-12092.2	Inga_approximata_TDP_13444
5951.62	fixed_2	tetraploid	beta	-11843.7	Inga_approximata_TDP_13444
5671.58	fixed_3	tetraploid	normal-uniform	-11313.4	Inga_approximata_TDP_13444
5642.39	fixed_2	tetraploid	normal	-11225.2	Inga_approximata_TDP_13444
5623.99	fixed_3	tetraploid	beta	-11218.2	Inga_approximata_TDP_13444
5460.06	fixed_3	triploid	beta-uniform	-10900.3	Inga_approximata_TDP_13444
5195.42	fixed_3	tetraploid	normal	-10361.1	Inga_approximata_TDP_13444
5172.66	fixed_3	triploid	beta	-10325.5	Inga_approximata_TDP_13444
5172.78	fixed_2	triploid	beta	-10305.8	Inga_approximata_TDP_13444
5012.84	fixed	tetraploid	beta	-9995.88	Inga_approximata_TDP_13444
4844.75	fixed_3	diploid	beta-uniform	-9679.57	Inga_approximata_TDP_13444
4831.76	fixed_3	triploid	normal-uniform	-9643.65	Inga_approximata_TDP_13444
4534.43	fixed	triploid	beta	-9049	Inga_approximata_TDP_13444
4410.55	fixed_3	triploid	normal	-8801.24	Inga_approximata_TDP_13444
4404.21	fixed_3	diploid	beta	-8798.49	Inga_approximata_TDP_13444
4404.21	fixed_2	diploid	beta	-8788.56	Inga_approximata_TDP_13444
4410.65	fixed_2	triploid	normal	-8781.58	Inga_approximata_TDP_13444
3803.93	fixed_3	diploid	normal-uniform	-7597.93	Inga_approximata_TDP_13444
3086.51	fixed_3	diploid	normal	-6163.09	Inga_approximata_TDP_13444
3086.51	fixed_2	diploid	normal	-6153.16	Inga_approximata_TDP_13444
-19755.8	fixed	diploid	beta	39511.6	Inga_approximata_TDP_13444
-84660.7	fixed_2	tetraploid	beta-binomial	169381	Inga_approximata_TDP_13444
-84660.7	fixed_2	tetraploid	beta-binomial-uniform	169391	Inga_approximata_TDP_13444
-85116.2	fixed_3	tetraploid	beta-binomial	170262	Inga_approximata_TDP_13444
-85348.2	fixed_3	tetraploid	beta-binomial-uniform	170726	Inga_approximata_TDP_13444
-85380.7	fixed_3	triploid	beta-binomial	170781	Inga_approximata_TDP_13444
-85380.6	fixed_2	triploid	beta-binomial	170801	Inga_approximata_TDP_13444
-85380.6	fixed_2	triploid	beta-binomial-uniform	170811	Inga_approximata_TDP_13444
-85474.8	fixed	triploid	beta-binomial	170970	Inga_approximata_TDP_13444
-85474.9	fixed	triploid	beta-binomial-uniform	170979	Inga_approximata_TDP_13444
-85775.1	fixed_3	triploid	beta-binomial-uniform	171570	Inga_approximata_TDP_13444
-85893.9	fixed	tetraploid	beta-binomial	171818	Inga_approximata_TDP_13444
-85894	fixed	tetraploid	beta-binomial-uniform	171828	Inga_approximata_TDP_13444
-86035.8	fixed_3	diploid	beta-binomial	172082	Inga_approximata_TDP_13444
-86035.8	fixed_2	diploid	beta-binomial	172091	Inga_approximata_TDP_13444
-86035.8	fixed_2	diploid	beta-binomial-uniform	172101	Inga_approximata_TDP_13444
-86320.6	fixed_3	diploid	beta-binomial-uniform	172651	Inga_approximata_TDP_13444
-88882.3	fixed	diploid	beta-binomial-uniform	177785	Inga_approximata_TDP_13444
-99140.4	fixed	diploid	beta-binomial	198281	Inga_approximata_TDP_13444
-421323	fixed	tetraploid	normal	842677	Inga_approximata_TDP_13444
-1.11995e+06	fixed	triploid	normal	2.23992e+06	Inga_approximata_TDP_13444
-4.38316e+06	fixed	diploid	normal	8.76634e+06	Inga_approximata_TDP_13444
8136.12	fixed_2	diploid	normal-uniform	-16242.3	Inga_aptera_DMN_1737
8136.11	fixed_2	tetraploid	normal-uniform	-16202.4	Inga_aptera_DMN_1737
8124.85	fixed_2	tetraploid	beta-uniform	-16179.9	Inga_aptera_DMN_1737
7945.18	fixed_2	diploid	beta-uniform	-15860.4	Inga_aptera_DMN_1737
7916.47	fixed	diploid	beta-uniform	-15813	Inga_aptera_DMN_1737
7914.14	fixed	tetraploid	beta-uniform	-15788.4	Inga_aptera_DMN_1737
7858.16	fixed	diploid	normal-uniform	-15696.4	Inga_aptera_DMN_1737
7858.15	fixed	tetraploid	normal-uniform	-15676.4	Inga_aptera_DMN_1737
7674.21	fixed	triploid	normal-uniform	-15318.5	Inga_aptera_DMN_1737
7674.21	fixed_2	triploid	normal-uniform	-15298.5	Inga_aptera_DMN_1737
7489.2	fixed	triploid	beta-uniform	-14948.5	Inga_aptera_DMN_1737
7497.79	fixed_2	triploid	beta-uniform	-14945.7	Inga_aptera_DMN_1737
6735.79	fixed_2	tetraploid	normal	-13411.7	Inga_aptera_DMN_1737
6687.4	fixed_2	tetraploid	beta	-13314.9	Inga_aptera_DMN_1737
6660.03	fixed_3	tetraploid	beta-uniform	-13290.1	Inga_aptera_DMN_1737
6307.88	fixed_3	tetraploid	normal-uniform	-12585.8	Inga_aptera_DMN_1737
6064.36	fixed_3	tetraploid	beta	-12098.8	Inga_aptera_DMN_1737
5947.46	fixed	tetraploid	beta	-11865	Inga_aptera_DMN_1737
5901.18	fixed_3	diploid	beta-uniform	-11792.4	Inga_aptera_DMN_1737
5834.6	fixed_3	tetraploid	normal	-11639.3	Inga_aptera_DMN_1737
5730.27	fixed_3	triploid	beta-uniform	-11440.6	Inga_aptera_DMN_1737
5453.5	fixed_3	triploid	beta	-10887	Inga_aptera_DMN_1737
5453.86	fixed_2	triploid	beta	-10867.8	Inga_aptera_DMN_1737
5435.3	fixed_3	diploid	beta	-10860.6	Inga_aptera_DMN_1737
5435.3	fixed_2	diploid	beta	-10850.6	Inga_aptera_DMN_1737
5235.29	fixed_3	triploid	normal-uniform	-10450.6	Inga_aptera_DMN_1737
5129.58	fixed_3	diploid	normal-uniform	-10249.2	Inga_aptera_DMN_1737
4850.8	fixed_3	triploid	normal	-9681.64	Inga_aptera_DMN_1737
4851.19	fixed_2	triploid	normal	-9662.48	Inga_aptera_DMN_1737
4617.9	fixed	triploid	beta	-9215.84	Inga_aptera_DMN_1737
4462.52	fixed_3	diploid	normal	-8915.06	Inga_aptera_DMN_1737
4462.52	fixed_2	diploid	normal	-8905.08	Inga_aptera_DMN_1737
-15121.6	fixed	diploid	beta	30243.3	Inga_aptera_DMN_1737
-96060.6	fixed_2	tetraploid	beta-binomial	192181	Inga_aptera_DMN_1737
-96060.7	fixed_2	tetraploid	beta-binomial-uniform	192191	Inga_aptera_DMN_1737
-96902.3	fixed_3	tetraploid	beta-binomial	193834	Inga_aptera_DMN_1737
-97171.2	fixed_3	tetraploid	beta-binomial-uniform	194372	Inga_aptera_DMN_1737
-97397.9	fixed	tetraploid	beta-binomial	194826	Inga_aptera_DMN_1737
-97398	fixed	tetraploid	beta-binomial-uniform	194836	Inga_aptera_DMN_1737
-97559.4	fixed_3	diploid	beta-binomial	195129	Inga_aptera_DMN_1737
-97559.4	fixed_2	diploid	beta-binomial	195139	Inga_aptera_DMN_1737
-97559.4	fixed_2	diploid	beta-binomial-uniform	195149	Inga_aptera_DMN_1737
-97604.1	fixed_3	triploid	beta-binomial	195228	Inga_aptera_DMN_1737
-97603.7	fixed_2	triploid	beta-binomial	195247	Inga_aptera_DMN_1737
-97603.7	fixed_2	triploid	beta-binomial-uniform	195257	Inga_aptera_DMN_1737
-97888.6	fixed	triploid	beta-binomial	195797	Inga_aptera_DMN_1737
-97898.3	fixed_3	diploid	beta-binomial-uniform	195807	Inga_aptera_DMN_1737
-97888.6	fixed	triploid	beta-binomial-uniform	195807	Inga_aptera_DMN_1737
-98041.7	fixed_3	triploid	beta-binomial-uniform	196103	Inga_aptera_DMN_1737
-100358	fixed	diploid	beta-binomial-uniform	200736	Inga_aptera_DMN_1737
-111024	fixed	diploid	beta-binomial	222048	Inga_aptera_DMN_1737
-408189	fixed	tetraploid	normal	816408	Inga_aptera_DMN_1737
-1.23083e+06	fixed	triploid	normal	2.46168e+06	Inga_aptera_DMN_1737
-4.08083e+06	fixed	diploid	normal	8.16166e+06	Inga_aptera_DMN_1737
8718.64	fixed_2	diploid	normal-uniform	-17407.2	Inga_auristellae_TI_404
8718.63	fixed_2	tetraploid	normal-uniform	-17367	Inga_auristellae_TI_404
8701.79	fixed_2	tetraploid	beta-uniform	-17333.4	Inga_auristellae_TI_404
8462.63	fixed_2	diploid	beta-uniform	-16895.2	Inga_auristellae_TI_404
8419.46	fixed	diploid	beta-uniform	-16818.9	Inga_auristellae_TI_404
8417.27	fixed	tetraploid	beta-uniform	-16794.4	Inga_auristellae_TI_404
8356.09	fixed	diploid	normal-uniform	-16692.1	Inga_auristellae_TI_404
8356.09	fixed	tetraploid	normal-uniform	-16672	Inga_auristellae_TI_404
8105.43	fixed	triploid	normal-uniform	-16180.8	Inga_auristellae_TI_404
8105.43	fixed_2	triploid	normal-uniform	-16160.7	Inga_auristellae_TI_404
7910.94	fixed_2	triploid	beta-uniform	-15771.7	Inga_auristellae_TI_404
7886.64	fixed	triploid	beta-uniform	-15743.2	Inga_auristellae_TI_404
7215.46	fixed_2	tetraploid	normal	-14370.7	Inga_auristellae_TI_404
7121.53	fixed_3	tetraploid	beta-uniform	-14213	Inga_auristellae_TI_404
6860.2	fixed_2	tetraploid	beta	-13660.2	Inga_auristellae_TI_404
6743.79	fixed_3	tetraploid	normal-uniform	-13457.5	Inga_auristellae_TI_404
6478.26	fixed_3	tetraploid	beta	-12926.4	Inga_auristellae_TI_404
6381.26	fixed	tetraploid	beta	-12732.4	Inga_auristellae_TI_404
6277.72	fixed_3	diploid	beta-uniform	-12545.4	Inga_auristellae_TI_404
6245.79	fixed_3	tetraploid	normal	-12461.5	Inga_auristellae_TI_404
6004.2	fixed_3	triploid	beta-uniform	-11988.3	Inga_auristellae_TI_404
5779.46	fixed_3	diploid	beta	-11548.9	Inga_auristellae_TI_404
5779.46	fixed_2	diploid	beta	-11538.9	Inga_auristellae_TI_404
5708.96	fixed_3	triploid	beta	-11397.9	Inga_auristellae_TI_404
5709.23	fixed_2	triploid	beta	-11378.3	Inga_auristellae_TI_404
5490.02	fixed_3	diploid	normal-uniform	-10970	Inga_auristellae_TI_404
5486.71	fixed_3	triploid	normal-uniform	-10953.4	Inga_auristellae_TI_404
5078.67	fixed_3	triploid	normal	-10137.3	Inga_auristellae_TI_404
5078.9	fixed_2	triploid	normal	-10117.7	Inga_auristellae_TI_404
4786.07	fixed_3	diploid	normal	-9562.11	Inga_auristellae_TI_404
4786.07	fixed_2	diploid	normal	-9552.08	Inga_auristellae_TI_404
4749.95	fixed	triploid	beta	-9479.83	Inga_auristellae_TI_404
-15711.4	fixed	diploid	beta	31422.8	Inga_auristellae_TI_404
-105928	fixed_2	tetraploid	beta-binomial	211916	Inga_auristellae_TI_404
-105928	fixed_2	tetraploid	beta-binomial-uniform	211926	Inga_auristellae_TI_404
-106805	fixed_3	tetraploid	beta-binomial	213639	Inga_auristellae_TI_404
-107088	fixed_3	tetraploid	beta-binomial-uniform	214207	Inga_auristellae_TI_404
-107294	fixed	tetraploid	beta-binomial	214617	Inga_auristellae_TI_404
-107294	fixed	tetraploid	beta-binomial-uniform	214627	Inga_auristellae_TI_404
-107542	fixed_3	diploid	beta-binomial	215094	Inga_auristellae_TI_404
-107542	fixed_2	diploid	beta-binomial	215104	Inga_auristellae_TI_404
-107542	fixed_2	diploid	beta-binomial-uniform	215114	Inga_auristellae_TI_404
-107689	fixed_3	triploid	beta-binomial	215397	Inga_auristellae_TI_404
-107688	fixed_2	triploid	beta-binomial	215417	Inga_auristellae_TI_404
-107688	fixed_2	triploid	beta-binomial-uniform	215427	Inga_auristellae_TI_404
-107902	fixed_3	diploid	beta-binomial-uniform	215813	Inga_auristellae_TI_404
-108098	fixed	triploid	beta-binomial	216216	Inga_auristellae_TI_404
-108098	fixed	triploid	beta-binomial-uniform	216226	Inga_auristellae_TI_404
-108150	fixed_3	triploid	beta-binomial-uniform	216320	Inga_auristellae_TI_404
-110454	fixed	diploid	beta-binomial-uniform	220928	Inga_auristellae_TI_404
-122498	fixed	diploid	beta-binomial	244997	Inga_auristellae_TI_404
-425700	fixed	tetraploid	normal	851431	Inga_auristellae_TI_404
-1.32309e+06	fixed	triploid	normal	2.6462e+06	Inga_auristellae_TI_404
-4.28207e+06	fixed	diploid	normal	8.56415e+06	Inga_auristellae_TI_404
5704.12	fixed_2	diploid	normal-uniform	-11379.2	Inga_balsapambensis_TDP_13752
5692.6	fixed	diploid	normal-uniform	-11365.9	Inga_balsapambensis_TDP_13752
5692.59	fixed	tetraploid	normal-uniform	-11346.5	Inga_balsapambensis_TDP_13752
5704.13	fixed_2	tetraploid	normal-uniform	-11340.5	Inga_balsapambensis_TDP_13752
5680.75	fixed	triploid	normal-uniform	-11332.5	Inga_balsapambensis_TDP_13752
5680.75	fixed_2	triploid	normal-uniform	-11313.1	Inga_balsapambensis_TDP_13752
5658.86	fixed_2	tetraploid	beta-uniform	-11250	Inga_balsapambensis_TDP_13752
5583.03	fixed_2	diploid	beta-uniform	-11137	Inga_balsapambensis_TDP_13752
5581.92	fixed	tetraploid	beta-uniform	-11125.1	Inga_balsapambensis_TDP_13752
5559.76	fixed	triploid	beta-uniform	-11090.5	Inga_balsapambensis_TDP_13752
5554.65	fixed_2	triploid	beta-uniform	-11060.9	Inga_balsapambensis_TDP_13752
5512.23	fixed	diploid	beta-uniform	-11005.1	Inga_balsapambensis_TDP_13752
4676.08	fixed_3	tetraploid	beta-uniform	-9323.14	Inga_balsapambensis_TDP_13752
4599.71	fixed_2	tetraploid	beta	-9141.36	Inga_balsapambensis_TDP_13752
4387.27	fixed_3	tetraploid	normal-uniform	-8745.52	Inga_balsapambensis_TDP_13752
4372.78	fixed_2	tetraploid	normal	-8687.51	Inga_balsapambensis_TDP_13752
4335.14	fixed_3	tetraploid	beta	-8641.26	Inga_balsapambensis_TDP_13752
4230.59	fixed_3	triploid	beta-uniform	-8441.82	Inga_balsapambensis_TDP_13752
4018.64	fixed_3	tetraploid	normal	-8008.26	Inga_balsapambensis_TDP_13752
4008.3	fixed_3	triploid	beta	-7997.25	Inga_balsapambensis_TDP_13752
4008.31	fixed_2	triploid	beta	-7977.91	Inga_balsapambensis_TDP_13752
3893.84	fixed	tetraploid	beta	-7758.66	Inga_balsapambensis_TDP_13752
3791.82	fixed_3	diploid	beta-uniform	-7573.96	Inga_balsapambensis_TDP_13752
3756.13	fixed_3	triploid	normal-uniform	-7492.9	Inga_balsapambensis_TDP_13752
3507.48	fixed	triploid	beta	-6995.6	Inga_balsapambensis_TDP_13752
3453.46	fixed_3	diploid	beta	-6897.25	Inga_balsapambensis_TDP_13752
3453.46	fixed_2	diploid	beta	-6887.57	Inga_balsapambensis_TDP_13752
3432.09	fixed_3	triploid	normal	-6844.84	Inga_balsapambensis_TDP_13752
3432.12	fixed_2	triploid	normal	-6825.55	Inga_balsapambensis_TDP_13752
3003.75	fixed_3	diploid	normal-uniform	-5997.82	Inga_balsapambensis_TDP_13752
2452.17	fixed_3	diploid	normal	-4894.66	Inga_balsapambensis_TDP_13752
2452.17	fixed_2	diploid	normal	-4884.98	Inga_balsapambensis_TDP_13752
-15016.9	fixed	diploid	beta	30033.7	Inga_balsapambensis_TDP_13752
-79775	fixed_2	tetraploid	beta-binomial	159608	Inga_balsapambensis_TDP_13752
-79775	fixed_2	tetraploid	beta-binomial-uniform	159618	Inga_balsapambensis_TDP_13752
-80131.4	fixed_3	tetraploid	beta-binomial	160292	Inga_balsapambensis_TDP_13752
-80323.7	fixed_3	tetraploid	beta-binomial-uniform	160676	Inga_balsapambensis_TDP_13752
-80429.8	fixed_3	triploid	beta-binomial	160879	Inga_balsapambensis_TDP_13752
-80429.7	fixed_2	triploid	beta-binomial	160898	Inga_balsapambensis_TDP_13752
-80429.8	fixed_2	triploid	beta-binomial-uniform	160908	Inga_balsapambensis_TDP_13752
-80656.2	fixed	triploid	beta-binomial	161332	Inga_balsapambensis_TDP_13752
-80656.3	fixed	triploid	beta-binomial-uniform	161342	Inga_balsapambensis_TDP_13752
-80658.9	fixed	tetraploid	beta-binomial	161347	Inga_balsapambensis_TDP_13752
-80658.9	fixed	tetraploid	beta-binomial-uniform	161357	Inga_balsapambensis_TDP_13752
-80743.7	fixed_3	triploid	beta-binomial-uniform	161507	Inga_balsapambensis_TDP_13752
-80912.5	fixed_3	diploid	beta-binomial	161835	Inga_balsapambensis_TDP_13752
-80912.5	fixed_2	diploid	beta-binomial	161844	Inga_balsapambensis_TDP_13752
-80912.5	fixed_2	diploid	beta-binomial-uniform	161854	Inga_balsapambensis_TDP_13752
-81141.5	fixed_3	diploid	beta-binomial-uniform	162293	Inga_balsapambensis_TDP_13752
-83258.1	fixed	diploid	beta-binomial-uniform	166536	Inga_balsapambensis_TDP_13752
-93991.7	fixed	diploid	beta-binomial	187983	Inga_balsapambensis_TDP_13752
-324661	fixed	tetraploid	normal	649351	Inga_balsapambensis_TDP_13752
-870100	fixed	triploid	normal	1.74022e+06	Inga_balsapambensis_TDP_13752
-3.36817e+06	fixed	diploid	normal	6.73635e+06	Inga_balsapambensis_TDP_13752
9532.44	fixed_2	tetraploid	beta-uniform	-18994.1	Inga_barbata_MB_900
9477.63	fixed_2	tetraploid	normal-uniform	-18884.5	Inga_barbata_MB_900
8969.45	fixed	tetraploid	normal-uniform	-17898.5	Inga_barbata_MB_900
8713.56	fixed	diploid	normal-uniform	-17406.9	Inga_barbata_MB_900
8713.56	fixed	triploid	normal-uniform	-17396.8	Inga_barbata_MB_900
8713.56	fixed_2	diploid	normal-uniform	-17396.8	Inga_barbata_MB_900
8713.56	fixed_2	triploid	normal-uniform	-17376.6	Inga_barbata_MB_900
8673.44	fixed_3	tetraploid	beta-uniform	-17316.6	Inga_barbata_MB_900
8567.6	fixed	tetraploid	beta-uniform	-17094.8	Inga_barbata_MB_900
8550.15	fixed	triploid	beta-uniform	-17070	Inga_barbata_MB_900
8540.86	fixed_2	triploid	beta-uniform	-17031.2	Inga_barbata_MB_900
8289.47	fixed_3	tetraploid	normal-uniform	-16548.6	Inga_barbata_MB_900
8276.92	fixed_2	diploid	beta-uniform	-16523.5	Inga_barbata_MB_900
8184.67	fixed_2	tetraploid	beta	-16308.7	Inga_barbata_MB_900
8070.88	fixed_2	tetraploid	normal	-16081.1	Inga_barbata_MB_900
7875.84	fixed_3	tetraploid	beta	-15721.4	Inga_barbata_MB_900
7792.53	fixed_3	tetraploid	normal	-15554.8	Inga_barbata_MB_900
7445.73	fixed	diploid	beta-uniform	-14871.3	Inga_barbata_MB_900
6549.16	fixed_3	triploid	beta-uniform	-13078.1	Inga_barbata_MB_900
6291.02	fixed	tetraploid	beta	-12551.7	Inga_barbata_MB_900
6100.73	fixed_3	triploid	beta	-12181.3	Inga_barbata_MB_900
6100.73	fixed_2	triploid	beta	-12161	Inga_barbata_MB_900
5606.08	fixed	triploid	beta	-11191.9	Inga_barbata_MB_900
5338.55	fixed_3	triploid	normal-uniform	-10656.9	Inga_barbata_MB_900
4756.56	fixed_3	triploid	normal	-9492.91	Inga_barbata_MB_900
4756.76	fixed_2	triploid	normal	-9473.11	Inga_barbata_MB_900
4505.79	fixed_3	diploid	beta-uniform	-9001.48	Inga_barbata_MB_900
3672.59	fixed_3	diploid	beta	-7335.08	Inga_barbata_MB_900
3672.59	fixed_2	diploid	beta	-7324.98	Inga_barbata_MB_900
2588.88	fixed_3	diploid	normal-uniform	-5167.65	Inga_barbata_MB_900
1580.2	fixed_3	diploid	normal	-3150.29	Inga_barbata_MB_900
1580.2	fixed_2	diploid	normal	-3140.19	Inga_barbata_MB_900
-33931.5	fixed	diploid	beta	67863	Inga_barbata_MB_900
-110877	fixed_2	tetraploid	beta-binomial	221814	Inga_barbata_MB_900
-110877	fixed_2	tetraploid	beta-binomial-uniform	221824	Inga_barbata_MB_900
-111171	fixed_3	tetraploid	beta-binomial	222373	Inga_barbata_MB_900
-111515	fixed_3	tetraploid	beta-binomial-uniform	223061	Inga_barbata_MB_900
-112993	fixed_3	triploid	beta-binomial	226006	Inga_barbata_MB_900
-112993	fixed_2	triploid	beta-binomial	226026	Inga_barbata_MB_900
-112993	fixed_2	triploid	beta-binomial-uniform	226036	Inga_barbata_MB_900
-113139	fixed	triploid	beta-binomial	226299	Inga_barbata_MB_900
-113139	fixed	triploid	beta-binomial-uniform	226309	Inga_barbata_MB_900
-113424	fixed	tetraploid	beta-binomial	226879	Inga_barbata_MB_900
-113425	fixed	tetraploid	beta-binomial-uniform	226889	Inga_barbata_MB_900
-113460	fixed_3	triploid	beta-binomial-uniform	226941	Inga_barbata_MB_900
-115174	fixed_3	diploid	beta-binomial	230358	Inga_barbata_MB_900
-115174	fixed_2	diploid	beta-binomial	230368	Inga_barbata_MB_900
-115174	fixed_2	diploid	beta-binomial-uniform	230378	Inga_barbata_MB_900
-115459	fixed_3	diploid	beta-binomial-uniform	230928	Inga_barbata_MB_900
-118798	fixed	diploid	beta-binomial-uniform	237617	Inga_barbata_MB_900
-140634	fixed	diploid	beta-binomial	281267	Inga_barbata_MB_900
-417611	fixed	tetraploid	normal	835251	Inga_barbata_MB_900
-1.30602e+06	fixed	triploid	normal	2.61206e+06	Inga_barbata_MB_900
-6.19395e+06	fixed	diploid	normal	1.23879e+07	Inga_barbata_MB_900
6685.76	fixed_2	diploid	normal-uniform	-13342.2	Inga_barbourii_TDP_13596
6685.75	fixed_2	tetraploid	normal-uniform	-13303	Inga_barbourii_TDP_13596
6667.71	fixed_2	tetraploid	beta-uniform	-13266.9	Inga_barbourii_TDP_13596
6488.73	fixed_2	diploid	beta-uniform	-12948.1	Inga_barbourii_TDP_13596
6482.34	fixed	diploid	beta-uniform	-12945.1	Inga_barbourii_TDP_13596
6482.05	fixed	diploid	normal-uniform	-12944.5	Inga_barbourii_TDP_13596
6482.04	fixed	tetraploid	normal-uniform	-12924.9	Inga_barbourii_TDP_13596
6479.63	fixed	tetraploid	beta-uniform	-12920.1	Inga_barbourii_TDP_13596
6319.56	fixed	triploid	normal-uniform	-12609.8	Inga_barbourii_TDP_13596
6319.56	fixed_2	triploid	normal-uniform	-12590.2	Inga_barbourii_TDP_13596
6171.7	fixed_2	triploid	beta-uniform	-12294.5	Inga_barbourii_TDP_13596
6148.14	fixed	triploid	beta-uniform	-12266.9	Inga_barbourii_TDP_13596
5471.78	fixed_3	tetraploid	beta-uniform	-10914.2	Inga_barbourii_TDP_13596
5452.94	fixed_2	tetraploid	normal	-10847.2	Inga_barbourii_TDP_13596
5392.94	fixed_2	tetraploid	beta	-10727.2	Inga_barbourii_TDP_13596
5179.1	fixed_3	tetraploid	normal-uniform	-10328.8	Inga_barbourii_TDP_13596
4977.44	fixed_3	tetraploid	beta	-9925.53	Inga_barbourii_TDP_13596
4830.1	fixed	tetraploid	beta	-9630.85	Inga_barbourii_TDP_13596
4785.26	fixed_3	tetraploid	normal	-9541.17	Inga_barbourii_TDP_13596
4759.86	fixed_3	diploid	beta-uniform	-9509.93	Inga_barbourii_TDP_13596
4675.69	fixed_3	triploid	beta-uniform	-9331.82	Inga_barbourii_TDP_13596
4441.8	fixed_3	triploid	beta	-8864.03	Inga_barbourii_TDP_13596
4442.08	fixed_2	triploid	beta	-8845.03	Inga_barbourii_TDP_13596
4382.28	fixed_3	diploid	beta	-8754.79	Inga_barbourii_TDP_13596
4382.28	fixed_2	diploid	beta	-8745	Inga_barbourii_TDP_13596
4247.9	fixed_3	triploid	normal-uniform	-8476.24	Inga_barbourii_TDP_13596
4100.74	fixed_3	diploid	normal-uniform	-8191.7	Inga_barbourii_TDP_13596
3920.82	fixed_3	triploid	normal	-7822.08	Inga_barbourii_TDP_13596
3921.12	fixed_2	triploid	normal	-7803.11	Inga_barbourii_TDP_13596
3718.66	fixed	triploid	beta	-7417.76	Inga_barbourii_TDP_13596
3539.35	fixed_3	diploid	normal	-7068.92	Inga_barbourii_TDP_13596
3539.35	fixed_2	diploid	normal	-7059.14	Inga_barbourii_TDP_13596
-13080.1	fixed	diploid	beta	26160.1	Inga_barbourii_TDP_13596
-86973	fixed_2	tetraploid	beta-binomial	174005	Inga_barbourii_TDP_13596
-86973	fixed_2	tetraploid	beta-binomial-uniform	174015	Inga_barbourii_TDP_13596
-87624.8	fixed_3	tetraploid	beta-binomial	175279	Inga_barbourii_TDP_13596
-87842.1	fixed_3	tetraploid	beta-binomial-uniform	175714	Inga_barbourii_TDP_13596
-87998.7	fixed	tetraploid	beta-binomial	176027	Inga_barbourii_TDP_13596
-87998.7	fixed	tetraploid	beta-binomial-uniform	176037	Inga_barbourii_TDP_13596
-88188.2	fixed_3	diploid	beta-binomial	176386	Inga_barbourii_TDP_13596
-88188.2	fixed_2	diploid	beta-binomial	176396	Inga_barbourii_TDP_13596
-88188.2	fixed_2	diploid	beta-binomial-uniform	176406	Inga_barbourii_TDP_13596
-88240.5	fixed_3	triploid	beta-binomial	176501	Inga_barbourii_TDP_13596
-88240.3	fixed_2	triploid	beta-binomial	176520	Inga_barbourii_TDP_13596
-88240.3	fixed_2	triploid	beta-binomial-uniform	176530	Inga_barbourii_TDP_13596
-88465	fixed_3	diploid	beta-binomial-uniform	176940	Inga_barbourii_TDP_13596
-88583.3	fixed	triploid	beta-binomial	177186	Inga_barbourii_TDP_13596
-88583.2	fixed	triploid	beta-binomial-uniform	177196	Inga_barbourii_TDP_13596
-88597.5	fixed_3	triploid	beta-binomial-uniform	177214	Inga_barbourii_TDP_13596
-90516.7	fixed	diploid	beta-binomial-uniform	181053	Inga_barbourii_TDP_13596
-100345	fixed	diploid	beta-binomial	200689	Inga_barbourii_TDP_13596
-336151	fixed	tetraploid	normal	672332	Inga_barbourii_TDP_13596
-1.0229e+06	fixed	triploid	normal	2.04583e+06	Inga_barbourii_TDP_13596
-3.41326e+06	fixed	diploid	normal	6.82653e+06	Inga_barbourii_TDP_13596
5521	fixed_2	diploid	normal-uniform	-11013.1	Inga_belizensis_ALV_6870
5515.9	fixed	diploid	normal-uniform	-11012.5	Inga_belizensis_ALV_6870
5515.89	fixed	tetraploid	normal-uniform	-10993.2	Inga_belizensis_ALV_6870
5507.76	fixed	triploid	normal-uniform	-10986.6	Inga_belizensis_ALV_6870
5521.04	fixed_2	tetraploid	normal-uniform	-10974.6	Inga_belizensis_ALV_6870
5507.77	fixed_2	triploid	normal-uniform	-10967.3	Inga_belizensis_ALV_6870
5479.21	fixed_2	tetraploid	beta-uniform	-10890.9	Inga_belizensis_ALV_6870
5410.4	fixed_2	diploid	beta-uniform	-10791.9	Inga_belizensis_ALV_6870
5408.39	fixed	tetraploid	beta-uniform	-10778.2	Inga_belizensis_ALV_6870
5394.16	fixed	triploid	beta-uniform	-10759.4	Inga_belizensis_ALV_6870
5391.09	fixed_2	triploid	beta-uniform	-10734	Inga_belizensis_ALV_6870
5338.35	fixed	diploid	beta-uniform	-10657.4	Inga_belizensis_ALV_6870
4534.29	fixed_3	tetraploid	beta-uniform	-9039.64	Inga_belizensis_ALV_6870
4464.08	fixed_2	tetraploid	beta	-8870.3	Inga_belizensis_ALV_6870
4250.84	fixed_3	tetraploid	normal-uniform	-8472.75	Inga_belizensis_ALV_6870
4246.9	fixed_2	tetraploid	normal	-8435.93	Inga_belizensis_ALV_6870
4205.38	fixed_3	tetraploid	beta	-8381.83	Inga_belizensis_ALV_6870
4127.91	fixed_3	triploid	beta-uniform	-8236.54	Inga_belizensis_ALV_6870
3913.98	fixed_3	triploid	beta	-7808.67	Inga_belizensis_ALV_6870
3914.25	fixed_2	triploid	beta	-7789.92	Inga_belizensis_ALV_6870
3893.94	fixed_3	tetraploid	normal	-7758.94	Inga_belizensis_ALV_6870
3768.56	fixed	tetraploid	beta	-7508.19	Inga_belizensis_ALV_6870
3680.58	fixed_3	diploid	beta-uniform	-7351.52	Inga_belizensis_ALV_6870
3670.93	fixed_3	triploid	normal-uniform	-7322.57	Inga_belizensis_ALV_6870
3457.05	fixed	triploid	beta	-6894.81	Inga_belizensis_ALV_6870
3359.68	fixed_3	triploid	normal	-6700.07	Inga_belizensis_ALV_6870
3353.91	fixed_3	diploid	beta	-6698.18	Inga_belizensis_ALV_6870
3353.91	fixed_2	diploid	beta	-6688.53	Inga_belizensis_ALV_6870
3360.12	fixed_2	triploid	normal	-6681.66	Inga_belizensis_ALV_6870
2912.31	fixed_3	diploid	normal-uniform	-5814.98	Inga_belizensis_ALV_6870
2379.37	fixed_3	diploid	normal	-4749.09	Inga_belizensis_ALV_6870
2379.37	fixed_2	diploid	normal	-4739.45	Inga_belizensis_ALV_6870
-14521.9	fixed	diploid	beta	29043.9	Inga_belizensis_ALV_6870
-78624	fixed_2	tetraploid	beta-binomial	157306	Inga_belizensis_ALV_6870
-78624.1	fixed_2	tetraploid	beta-binomial-uniform	157316	Inga_belizensis_ALV_6870
-78979	fixed_3	tetraploid	beta-binomial	157987	Inga_belizensis_ALV_6870
-79165.6	fixed_3	tetraploid	beta-binomial-uniform	158360	Inga_belizensis_ALV_6870
-79219.8	fixed_3	triploid	beta-binomial	158459	Inga_belizensis_ALV_6870
-79219.4	fixed_2	triploid	beta-binomial	158477	Inga_belizensis_ALV_6870
-79219.4	fixed_2	triploid	beta-binomial-uniform	158487	Inga_belizensis_ALV_6870
-79425.6	fixed	triploid	beta-binomial	158871	Inga_belizensis_ALV_6870
-79425.7	fixed	triploid	beta-binomial-uniform	158880	Inga_belizensis_ALV_6870
-79484.7	fixed	tetraploid	beta-binomial	158998	Inga_belizensis_ALV_6870
-79484.7	fixed	tetraploid	beta-binomial-uniform	159008	Inga_belizensis_ALV_6870
-79526.6	fixed_3	triploid	beta-binomial-uniform	159072	Inga_belizensis_ALV_6870
-79716.4	fixed_3	diploid	beta-binomial	159443	Inga_belizensis_ALV_6870
-79716.4	fixed_2	diploid	beta-binomial	159452	Inga_belizensis_ALV_6870
-79716.4	fixed_2	diploid	beta-binomial-uniform	159462	Inga_belizensis_ALV_6870
-79940	fixed_3	diploid	beta-binomial-uniform	159890	Inga_belizensis_ALV_6870
-82029.7	fixed	diploid	beta-binomial-uniform	164079	Inga_belizensis_ALV_6870
-92552.3	fixed	diploid	beta-binomial	185105	Inga_belizensis_ALV_6870
-316859	fixed	tetraploid	normal	633746	Inga_belizensis_ALV_6870
-835188	fixed	triploid	normal	1.67039e+06	Inga_belizensis_ALV_6870
-3.2648e+06	fixed	diploid	normal	6.52961e+06	Inga_belizensis_ALV_6870
10252.6	fixed_2	tetraploid	normal-uniform	-20434.9	Inga_bella_EB_2319
8498.84	fixed_2	tetraploid	beta-uniform	-16927.4	Inga_bella_EB_2319
8233.83	fixed	diploid	normal-uniform	-16447.6	Inga_bella_EB_2319
8239.75	fixed	tetraploid	normal-uniform	-16439.3	Inga_bella_EB_2319
8233.85	fixed_2	diploid	normal-uniform	-16437.6	Inga_bella_EB_2319
8233.83	fixed	triploid	normal-uniform	-16437.5	Inga_bella_EB_2319
8233.83	fixed_2	triploid	normal-uniform	-16417.4	Inga_bella_EB_2319
8070.08	fixed	tetraploid	beta-uniform	-16100	Inga_bella_EB_2319
8006.12	fixed	triploid	beta-uniform	-15982.1	Inga_bella_EB_2319
7998.42	fixed_2	triploid	beta-uniform	-15946.6	Inga_bella_EB_2319
7812.7	fixed_2	diploid	beta-uniform	-15595.3	Inga_bella_EB_2319
7226.34	fixed_3	tetraploid	beta-uniform	-14422.5	Inga_bella_EB_2319
6929.62	fixed_2	tetraploid	beta	-13799	Inga_bella_EB_2319
6766.96	fixed_3	tetraploid	beta	-13503.8	Inga_bella_EB_2319
6677.38	fixed	diploid	beta-uniform	-13334.7	Inga_bella_EB_2319
6654.18	fixed_3	tetraploid	normal-uniform	-13278.2	Inga_bella_EB_2319
6376.64	fixed_2	tetraploid	normal	-12693	Inga_bella_EB_2319
6108.79	fixed_3	tetraploid	normal	-12187.4	Inga_bella_EB_2319
5710.54	fixed	tetraploid	beta	-11390.9	Inga_bella_EB_2319
5666.47	fixed_3	triploid	beta-uniform	-11312.8	Inga_bella_EB_2319
5266.15	fixed_3	triploid	beta	-10512.2	Inga_bella_EB_2319
5266.15	fixed_2	triploid	beta	-10492.1	Inga_bella_EB_2319
4492.81	fixed_3	triploid	normal-uniform	-8965.53	Inga_bella_EB_2319
4369.61	fixed	triploid	beta	-8719.12	Inga_bella_EB_2319
3977.69	fixed_3	diploid	beta-uniform	-7945.33	Inga_bella_EB_2319
3856	fixed_3	triploid	normal	-7691.9	Inga_bella_EB_2319
3856.06	fixed_2	triploid	normal	-7671.94	Inga_bella_EB_2319
3137.67	fixed_3	diploid	beta	-6265.29	Inga_bella_EB_2319
3137.67	fixed_2	diploid	beta	-6255.24	Inga_bella_EB_2319
2110.24	fixed_3	diploid	normal-uniform	-4210.43	Inga_bella_EB_2319
1095.96	fixed_3	diploid	normal	-2181.87	Inga_bella_EB_2319
1095.96	fixed_2	diploid	normal	-2171.83	Inga_bella_EB_2319
-35015.3	fixed	diploid	beta	70030.6	Inga_bella_EB_2319
-84388.6	fixed_2	tetraploid	beta-binomial	168838	Inga_bella_EB_2319
-84388.7	fixed_2	tetraploid	beta-binomial-uniform	168848	Inga_bella_EB_2319
-84632.8	fixed_3	tetraploid	beta-binomial	169296	Inga_bella_EB_2319
-84875.6	fixed_3	tetraploid	beta-binomial-uniform	169781	Inga_bella_EB_2319
-85637.7	fixed_3	triploid	beta-binomial	171295	Inga_bella_EB_2319
-85637.6	fixed_2	triploid	beta-binomial	171315	Inga_bella_EB_2319
-85637.7	fixed_2	triploid	beta-binomial-uniform	171326	Inga_bella_EB_2319
-85672.3	fixed	triploid	beta-binomial	171365	Inga_bella_EB_2319
-85672.4	fixed	triploid	beta-binomial-uniform	171375	Inga_bella_EB_2319
-86011.9	fixed_3	triploid	beta-binomial-uniform	172044	Inga_bella_EB_2319
-86189.7	fixed	tetraploid	beta-binomial	172410	Inga_bella_EB_2319
-86189.7	fixed	tetraploid	beta-binomial-uniform	172420	Inga_bella_EB_2319
-87340.2	fixed_3	diploid	beta-binomial	174690	Inga_bella_EB_2319
-87340.2	fixed_2	diploid	beta-binomial	174700	Inga_bella_EB_2319
-87340.2	fixed_2	diploid	beta-binomial-uniform	174711	Inga_bella_EB_2319
-87563.3	fixed_3	diploid	beta-binomial-uniform	175137	Inga_bella_EB_2319
-90197.3	fixed	diploid	beta-binomial-uniform	180415	Inga_bella_EB_2319
-104084	fixed	diploid	beta-binomial	208168	Inga_bella_EB_2319
-462079	fixed	tetraploid	normal	924188	Inga_bella_EB_2319
-1.30651e+06	fixed	triploid	normal	2.61305e+06	Inga_bella_EB_2319
-6.06086e+06	fixed	diploid	normal	1.21217e+07	Inga_bella_EB_2319
9673.91	fixed_2	diploid	normal-uniform	-19317.5	Inga_bicoloriflora_M2255
9673.95	fixed_2	tetraploid	normal-uniform	-19277.1	Inga_bicoloriflora_M2255
9660.08	fixed_2	tetraploid	beta-uniform	-19249.4	Inga_bicoloriflora_M2255
9450.85	fixed_2	diploid	beta-uniform	-18871.4	Inga_bicoloriflora_M2255
9303.85	fixed	diploid	beta-uniform	-18587.5	Inga_bicoloriflora_M2255
9303.85	fixed	tetraploid	beta-uniform	-18567.3	Inga_bicoloriflora_M2255
9099.19	fixed	diploid	normal-uniform	-18178.2	Inga_bicoloriflora_M2255
9099.18	fixed	tetraploid	normal-uniform	-18157.9	Inga_bicoloriflora_M2255
8757.79	fixed	triploid	normal-uniform	-17485.3	Inga_bicoloriflora_M2255
8757.79	fixed_2	triploid	normal-uniform	-17465	Inga_bicoloriflora_M2255
8553.5	fixed_2	triploid	beta-uniform	-17056.5	Inga_bicoloriflora_M2255
8536.91	fixed	triploid	beta-uniform	-17043.5	Inga_bicoloriflora_M2255
8148.69	fixed_2	tetraploid	normal	-16236.7	Inga_bicoloriflora_M2255
7765.38	fixed_3	tetraploid	beta-uniform	-15500.4	Inga_bicoloriflora_M2255
7631.09	fixed_2	tetraploid	beta	-15201.5	Inga_bicoloriflora_M2255
7406.01	fixed_3	tetraploid	normal-uniform	-14781.7	Inga_bicoloriflora_M2255
7217.1	fixed	tetraploid	beta	-14403.9	Inga_bicoloriflora_M2255
7173.29	fixed_3	diploid	beta-uniform	-14336.5	Inga_bicoloriflora_M2255
7046.36	fixed_3	tetraploid	beta	-14062.4	Inga_bicoloriflora_M2255
6876.44	fixed_3	tetraploid	normal	-13722.5	Inga_bicoloriflora_M2255
6582.7	fixed_3	diploid	beta	-13155.3	Inga_bicoloriflora_M2255
6582.7	fixed_2	diploid	beta	-13145.2	Inga_bicoloriflora_M2255
6540.18	fixed_3	triploid	beta-uniform	-13060.1	Inga_bicoloriflora_M2255
6444.35	fixed_3	diploid	normal-uniform	-12878.6	Inga_bicoloriflora_M2255
6229.49	fixed_3	triploid	beta	-12438.8	Inga_bicoloriflora_M2255
6233.54	fixed_2	triploid	beta	-12426.6	Inga_bicoloriflora_M2255
6075.67	fixed_3	triploid	normal-uniform	-12131.1	Inga_bicoloriflora_M2255
5716.9	fixed_3	diploid	normal	-11423.7	Inga_bicoloriflora_M2255
5716.9	fixed_2	diploid	normal	-11413.6	Inga_bicoloriflora_M2255
5659.16	fixed_3	triploid	normal	-11298.1	Inga_bicoloriflora_M2255
5663.03	fixed_2	triploid	normal	-11285.6	Inga_bicoloriflora_M2255
5192.48	fixed	triploid	beta	-10364.8	Inga_bicoloriflora_M2255
-14708	fixed	diploid	beta	29416.1	Inga_bicoloriflora_M2255
-111183	fixed_2	tetraploid	beta-binomial	222427	Inga_bicoloriflora_M2255
-111183	fixed_2	tetraploid	beta-binomial-uniform	222437	Inga_bicoloriflora_M2255
-112381	fixed_3	tetraploid	beta-binomial	224793	Inga_bicoloriflora_M2255
-112683	fixed	tetraploid	beta-binomial	225396	Inga_bicoloriflora_M2255
-112683	fixed	tetraploid	beta-binomial-uniform	225406	Inga_bicoloriflora_M2255
-112691	fixed_3	tetraploid	beta-binomial-uniform	225412	Inga_bicoloriflora_M2255
-112872	fixed_3	diploid	beta-binomial	225753	Inga_bicoloriflora_M2255
-112872	fixed_2	diploid	beta-binomial	225764	Inga_bicoloriflora_M2255
-112872	fixed_2	diploid	beta-binomial-uniform	225774	Inga_bicoloriflora_M2255
-113272	fixed_3	diploid	beta-binomial-uniform	226555	Inga_bicoloriflora_M2255
-113380	fixed_3	triploid	beta-binomial	226780	Inga_bicoloriflora_M2255
-113376	fixed_2	triploid	beta-binomial	226792	Inga_bicoloriflora_M2255
-113376	fixed_2	triploid	beta-binomial-uniform	226802	Inga_bicoloriflora_M2255
-113785	fixed	triploid	beta-binomial	227589	Inga_bicoloriflora_M2255
-113785	fixed	triploid	beta-binomial-uniform	227600	Inga_bicoloriflora_M2255
-113884	fixed_3	triploid	beta-binomial-uniform	227789	Inga_bicoloriflora_M2255
-115831	fixed	diploid	beta-binomial-uniform	231682	Inga_bicoloriflora_M2255
-127088	fixed	diploid	beta-binomial	254176	Inga_bicoloriflora_M2255
-453606	fixed	tetraploid	normal	907243	Inga_bicoloriflora_M2255
-1.4315e+06	fixed	triploid	normal	2.86301e+06	Inga_bicoloriflora_M2255
-4.42165e+06	fixed	diploid	normal	8.84331e+06	Inga_bicoloriflora_M2255
7799.17	fixed_2	diploid	normal-uniform	-15568.4	Inga_blanchetiana_GV_68
7799.16	fixed_2	tetraploid	normal-uniform	-15528.4	Inga_blanchetiana_GV_68
7758.88	fixed	diploid	normal-uniform	-15497.8	Inga_blanchetiana_GV_68
7758.87	fixed	tetraploid	normal-uniform	-15477.8	Inga_blanchetiana_GV_68
7757.29	fixed_2	tetraploid	beta-uniform	-15444.7	Inga_blanchetiana_GV_68
7727.35	fixed	triploid	normal-uniform	-15424.8	Inga_blanchetiana_GV_68
7727.35	fixed_2	triploid	normal-uniform	-15404.8	Inga_blanchetiana_GV_68
7662.1	fixed	tetraploid	beta-uniform	-15284.3	Inga_blanchetiana_GV_68
7656.55	fixed_2	diploid	beta-uniform	-15283.1	Inga_blanchetiana_GV_68
7611.85	fixed	diploid	beta-uniform	-15203.7	Inga_blanchetiana_GV_68
7563.63	fixed	triploid	beta-uniform	-15097.3	Inga_blanchetiana_GV_68
7565.5	fixed_2	triploid	beta-uniform	-15081.1	Inga_blanchetiana_GV_68
6399.37	fixed_3	tetraploid	beta-uniform	-12768.8	Inga_blanchetiana_GV_68
6391.31	fixed_2	tetraploid	beta	-12722.7	Inga_blanchetiana_GV_68
6132.6	fixed_2	tetraploid	normal	-12205.3	Inga_blanchetiana_GV_68
6016.58	fixed_3	tetraploid	normal-uniform	-12003.2	Inga_blanchetiana_GV_68
5935.75	fixed_3	tetraploid	beta	-11841.6	Inga_blanchetiana_GV_68
5830.31	fixed_3	triploid	beta-uniform	-11640.7	Inga_blanchetiana_GV_68
5539.75	fixed_3	triploid	beta	-11059.5	Inga_blanchetiana_GV_68
5540.88	fixed_2	triploid	beta	-11041.8	Inga_blanchetiana_GV_68
5522.56	fixed_3	tetraploid	normal	-11015.2	Inga_blanchetiana_GV_68
5437.92	fixed	tetraploid	beta	-10845.9	Inga_blanchetiana_GV_68
5400.06	fixed_3	diploid	beta-uniform	-10790.1	Inga_blanchetiana_GV_68
5235.65	fixed_3	triploid	normal-uniform	-10451.3	Inga_blanchetiana_GV_68
4954.45	fixed_3	diploid	beta	-9898.92	Inga_blanchetiana_GV_68
4954.45	fixed_2	diploid	beta	-9888.94	Inga_blanchetiana_GV_68
4892.5	fixed	triploid	beta	-9765.03	Inga_blanchetiana_GV_68
4819.84	fixed_3	triploid	normal	-9619.71	Inga_blanchetiana_GV_68
4821.13	fixed_2	triploid	normal	-9602.32	Inga_blanchetiana_GV_68
4409.34	fixed_3	diploid	normal-uniform	-8808.7	Inga_blanchetiana_GV_68
3689.15	fixed_3	diploid	normal	-7368.31	Inga_blanchetiana_GV_68
3689.15	fixed_2	diploid	normal	-7358.32	Inga_blanchetiana_GV_68
-18704.3	fixed	diploid	beta	37408.6	Inga_blanchetiana_GV_68
-83071.8	fixed_2	tetraploid	beta-binomial	166203	Inga_blanchetiana_GV_68
-83071.8	fixed_2	tetraploid	beta-binomial-uniform	166214	Inga_blanchetiana_GV_68
-83653.1	fixed_3	tetraploid	beta-binomial	167336	Inga_blanchetiana_GV_68
-83831.8	fixed_3	triploid	beta-binomial	167684	Inga_blanchetiana_GV_68
-83830.1	fixed_2	triploid	beta-binomial	167700	Inga_blanchetiana_GV_68
-83830.2	fixed_2	triploid	beta-binomial-uniform	167710	Inga_blanchetiana_GV_68
-83870.4	fixed	triploid	beta-binomial	167761	Inga_blanchetiana_GV_68
-83870.5	fixed	triploid	beta-binomial-uniform	167771	Inga_blanchetiana_GV_68
-83896.1	fixed_3	tetraploid	beta-binomial-uniform	167822	Inga_blanchetiana_GV_68
-84254	fixed_3	triploid	beta-binomial-uniform	168528	Inga_blanchetiana_GV_68
-84370.9	fixed_3	diploid	beta-binomial	168752	Inga_blanchetiana_GV_68
-84370.9	fixed_2	diploid	beta-binomial	168762	Inga_blanchetiana_GV_68
-84370.9	fixed_2	diploid	beta-binomial-uniform	168772	Inga_blanchetiana_GV_68
-84394.7	fixed	tetraploid	beta-binomial	168819	Inga_blanchetiana_GV_68
-84394.7	fixed	tetraploid	beta-binomial-uniform	168829	Inga_blanchetiana_GV_68
-84681.1	fixed_3	diploid	beta-binomial-uniform	169372	Inga_blanchetiana_GV_68
-87252	fixed	diploid	beta-binomial-uniform	174524	Inga_blanchetiana_GV_68
-95927.2	fixed	diploid	beta-binomial	191854	Inga_blanchetiana_GV_68
-440565	fixed	tetraploid	normal	881160	Inga_blanchetiana_GV_68
-1.1783e+06	fixed	triploid	normal	2.35663e+06	Inga_blanchetiana_GV_68
-4.43194e+06	fixed	diploid	normal	8.86389e+06	Inga_blanchetiana_GV_68
7070.39	fixed	diploid	normal-uniform	-14121	Inga_bollandii_AMO_1544
7070.36	fixed	triploid	normal-uniform	-14111	Inga_bollandii_AMO_1544
7070.36	fixed_2	diploid	normal-uniform	-14111	Inga_bollandii_AMO_1544
7070.39	fixed	tetraploid	normal-uniform	-14101.2	Inga_bollandii_AMO_1544
7070.36	fixed_2	triploid	normal-uniform	-14091.2	Inga_bollandii_AMO_1544
7070.37	fixed_2	tetraploid	normal-uniform	-14071.5	Inga_bollandii_AMO_1544
6997.31	fixed_2	tetraploid	beta-uniform	-13925.4	Inga_bollandii_AMO_1544
6916.3	fixed	triploid	beta-uniform	-13802.9	Inga_bollandii_AMO_1544
6918.08	fixed_2	triploid	beta-uniform	-13786.7	Inga_bollandii_AMO_1544
6872.82	fixed	tetraploid	beta-uniform	-13706.1	Inga_bollandii_AMO_1544
6862.99	fixed_2	diploid	beta-uniform	-13696.3	Inga_bollandii_AMO_1544
6558.32	fixed	diploid	beta-uniform	-13096.8	Inga_bollandii_AMO_1544
5814.17	fixed_3	tetraploid	beta-uniform	-11598.7	Inga_bollandii_AMO_1544
5622.25	fixed_2	tetraploid	beta	-11185.1	Inga_bollandii_AMO_1544
5414.36	fixed_3	tetraploid	normal-uniform	-10799	Inga_bollandii_AMO_1544
5398.34	fixed_3	tetraploid	beta	-10767	Inga_bollandii_AMO_1544
5258.51	fixed_2	tetraploid	normal	-10457.7	Inga_bollandii_AMO_1544
5195.08	fixed_3	triploid	beta-uniform	-10370.4	Inga_bollandii_AMO_1544
4947.54	fixed_3	tetraploid	normal	-9865.41	Inga_bollandii_AMO_1544
4877.69	fixed_3	triploid	beta	-9735.59	Inga_bollandii_AMO_1544
4877.69	fixed_2	triploid	beta	-9715.8	Inga_bollandii_AMO_1544
4691.69	fixed	tetraploid	beta	-9353.7	Inga_bollandii_AMO_1544
4519.76	fixed_3	triploid	normal-uniform	-9019.74	Inga_bollandii_AMO_1544
4355.35	fixed_3	diploid	beta-uniform	-8700.8	Inga_bollandii_AMO_1544
4283.25	fixed	triploid	beta	-8546.71	Inga_bollandii_AMO_1544
4082.64	fixed_3	triploid	normal	-8145.5	Inga_bollandii_AMO_1544
4082.72	fixed_2	triploid	normal	-8125.86	Inga_bollandii_AMO_1544
3885.62	fixed_3	diploid	beta	-7761.35	Inga_bollandii_AMO_1544
3885.62	fixed_2	diploid	beta	-7751.45	Inga_bollandii_AMO_1544
3224.83	fixed_3	diploid	normal-uniform	-6439.77	Inga_bollandii_AMO_1544
2493.46	fixed_3	diploid	normal	-4977.03	Inga_bollandii_AMO_1544
2493.46	fixed_2	diploid	normal	-4967.14	Inga_bollandii_AMO_1544
-21458	fixed	diploid	beta	42916	Inga_bollandii_AMO_1544
-89929.3	fixed_2	tetraploid	beta-binomial	179918	Inga_bollandii_AMO_1544
-89929.3	fixed_2	tetraploid	beta-binomial-uniform	179928	Inga_bollandii_AMO_1544
-90257.6	fixed_3	tetraploid	beta-binomial	180545	Inga_bollandii_AMO_1544
-90484.6	fixed_3	tetraploid	beta-binomial-uniform	180999	Inga_bollandii_AMO_1544
-90567.3	fixed_3	triploid	beta-binomial	181154	Inga_bollandii_AMO_1544
-90567.2	fixed_2	triploid	beta-binomial	181174	Inga_bollandii_AMO_1544
-90567.3	fixed_2	triploid	beta-binomial-uniform	181184	Inga_bollandii_AMO_1544
-90723.6	fixed	triploid	beta-binomial	181467	Inga_bollandii_AMO_1544
-90723.7	fixed	triploid	beta-binomial-uniform	181477	Inga_bollandii_AMO_1544
-90942.2	fixed_3	triploid	beta-binomial-uniform	181904	Inga_bollandii_AMO_1544
-91090.2	fixed	tetraploid	beta-binomial	182210	Inga_bollandii_AMO_1544
-91090.2	fixed	tetraploid	beta-binomial-uniform	182220	Inga_bollandii_AMO_1544
-91460	fixed_3	diploid	beta-binomial	182930	Inga_bollandii_AMO_1544
-91460	fixed_2	diploid	beta-binomial	182940	Inga_bollandii_AMO_1544
-91460	fixed_2	diploid	beta-binomial-uniform	182950	Inga_bollandii_AMO_1544
-91722.2	fixed_3	diploid	beta-binomial-uniform	183454	Inga_bollandii_AMO_1544
-94353.9	fixed	diploid	beta-binomial-uniform	188728	Inga_bollandii_AMO_1544
-107070	fixed	diploid	beta-binomial	214140	Inga_bollandii_AMO_1544
-411395	fixed	tetraploid	normal	822819	Inga_bollandii_AMO_1544
-1.07757e+06	fixed	triploid	normal	2.15517e+06	Inga_bollandii_AMO_1544
-4.43934e+06	fixed	diploid	normal	8.87868e+06	Inga_bollandii_AMO_1544
6884.95	fixed_2	diploid	normal-uniform	-13740.6	Inga_bourgonii_TI_1865
6880.22	fixed_2	tetraploid	normal-uniform	-13692	Inga_bourgonii_TI_1865
6872.97	fixed_2	tetraploid	beta-uniform	-13677.5	Inga_bourgonii_TI_1865
6735.34	fixed_2	diploid	beta-uniform	-13441.4	Inga_bourgonii_TI_1865
6637.94	fixed	diploid	beta-uniform	-13256.3	Inga_bourgonii_TI_1865
6637.94	fixed	tetraploid	beta-uniform	-13236.8	Inga_bourgonii_TI_1865
6528.2	fixed	diploid	normal-uniform	-13036.8	Inga_bourgonii_TI_1865
6528.19	fixed	tetraploid	normal-uniform	-13017.3	Inga_bourgonii_TI_1865
6291.38	fixed	triploid	normal-uniform	-12553.4	Inga_bourgonii_TI_1865
6291.38	fixed_2	triploid	normal-uniform	-12533.9	Inga_bourgonii_TI_1865
6148.7	fixed_2	triploid	beta-uniform	-12248.5	Inga_bourgonii_TI_1865
6136.33	fixed	triploid	beta-uniform	-12243.3	Inga_bourgonii_TI_1865
5800.27	fixed_2	tetraploid	normal	-11541.9	Inga_bourgonii_TI_1865
5550.34	fixed_3	tetraploid	beta-uniform	-11071.3	Inga_bourgonii_TI_1865
5433.41	fixed_2	tetraploid	beta	-10808.2	Inga_bourgonii_TI_1865
5294.76	fixed_3	tetraploid	normal-uniform	-10560.2	Inga_bourgonii_TI_1865
5118.42	fixed_3	diploid	beta-uniform	-10227.1	Inga_bourgonii_TI_1865
5118.68	fixed	tetraploid	beta	-10208	Inga_bourgonii_TI_1865
5041.77	fixed_3	tetraploid	beta	-10054.2	Inga_bourgonii_TI_1865
4913.4	fixed_3	tetraploid	normal	-9797.47	Inga_bourgonii_TI_1865
4733.02	fixed_3	triploid	beta-uniform	-9446.48	Inga_bourgonii_TI_1865
4702.11	fixed_3	diploid	beta	-9394.44	Inga_bourgonii_TI_1865
4702.11	fixed_2	diploid	beta	-9384.67	Inga_bourgonii_TI_1865
4572.14	fixed_3	diploid	normal-uniform	-9134.5	Inga_bourgonii_TI_1865
4513.04	fixed_3	triploid	beta	-9006.52	Inga_bourgonii_TI_1865
4513.24	fixed_2	triploid	beta	-8987.37	Inga_bourgonii_TI_1865
4386.9	fixed_3	triploid	normal-uniform	-8754.24	Inga_bourgonii_TI_1865
4089.85	fixed_3	triploid	normal	-8160.15	Inga_bourgonii_TI_1865
4090.05	fixed_2	triploid	normal	-8140.98	Inga_bourgonii_TI_1865
4050.62	fixed_3	diploid	normal	-8091.47	Inga_bourgonii_TI_1865
4050.62	fixed_2	diploid	normal	-8081.69	Inga_bourgonii_TI_1865
3812.54	fixed	triploid	beta	-7605.52	Inga_bourgonii_TI_1865
-10745.3	fixed	diploid	beta	21490.6	Inga_bourgonii_TI_1865
-89638.2	fixed_2	tetraploid	beta-binomial	179335	Inga_bourgonii_TI_1865
-89638.2	fixed_2	tetraploid	beta-binomial-uniform	179345	Inga_bourgonii_TI_1865
-90523	fixed_3	tetraploid	beta-binomial	181075	Inga_bourgonii_TI_1865
-90643.3	fixed	tetraploid	beta-binomial	181316	Inga_bourgonii_TI_1865
-90643.3	fixed	tetraploid	beta-binomial-uniform	181326	Inga_bourgonii_TI_1865
-90743.7	fixed_3	tetraploid	beta-binomial-uniform	181517	Inga_bourgonii_TI_1865
-90792.4	fixed_3	diploid	beta-binomial	181595	Inga_bourgonii_TI_1865
-90792.4	fixed_2	diploid	beta-binomial	181604	Inga_bourgonii_TI_1865
-90792.4	fixed_2	diploid	beta-binomial-uniform	181614	Inga_bourgonii_TI_1865
-91085	fixed_3	diploid	beta-binomial-uniform	182180	Inga_bourgonii_TI_1865
-91162.6	fixed_3	triploid	beta-binomial	182345	Inga_bourgonii_TI_1865
-91162.4	fixed_2	triploid	beta-binomial	182364	Inga_bourgonii_TI_1865
-91162.4	fixed_2	triploid	beta-binomial-uniform	182374	Inga_bourgonii_TI_1865
-91528.9	fixed_3	triploid	beta-binomial-uniform	183077	Inga_bourgonii_TI_1865
-91541.6	fixed	triploid	beta-binomial	183103	Inga_bourgonii_TI_1865
-91541.6	fixed	triploid	beta-binomial-uniform	183113	Inga_bourgonii_TI_1865
-93012.9	fixed	diploid	beta-binomial-uniform	186045	Inga_bourgonii_TI_1865
-101988	fixed	diploid	beta-binomial	203975	Inga_bourgonii_TI_1865
-329883	fixed	tetraploid	normal	659795	Inga_bourgonii_TI_1865
-1.01809e+06	fixed	triploid	normal	2.0362e+06	Inga_bourgonii_TI_1865
-3.19715e+06	fixed	diploid	normal	6.39431e+06	Inga_bourgonii_TI_1865
9743.59	fixed_2	diploid	normal-uniform	-19456.8	Inga_brachyrhachis_KD_703
9743.58	fixed_2	tetraploid	normal-uniform	-19416.3	Inga_brachyrhachis_KD_703
9730.14	fixed_2	tetraploid	beta-uniform	-19389.5	Inga_brachyrhachis_KD_703
9515.87	fixed_2	diploid	beta-uniform	-19001.4	Inga_brachyrhachis_KD_703
9365.64	fixed	diploid	beta-uniform	-18711.1	Inga_brachyrhachis_KD_703
9365.63	fixed	tetraploid	beta-uniform	-18690.8	Inga_brachyrhachis_KD_703
9139.96	fixed	diploid	normal-uniform	-18259.7	Inga_brachyrhachis_KD_703
9139.95	fixed	tetraploid	normal-uniform	-18239.4	Inga_brachyrhachis_KD_703
8816.28	fixed	triploid	normal-uniform	-17602.2	Inga_brachyrhachis_KD_703
8816.28	fixed_2	triploid	normal-uniform	-17582	Inga_brachyrhachis_KD_703
8598.02	fixed_2	triploid	beta-uniform	-17145.5	Inga_brachyrhachis_KD_703
8578.68	fixed	triploid	beta-uniform	-17127	Inga_brachyrhachis_KD_703
8197.4	fixed_2	tetraploid	normal	-16334.1	Inga_brachyrhachis_KD_703
7827.14	fixed_3	tetraploid	beta-uniform	-15623.9	Inga_brachyrhachis_KD_703
7703.35	fixed_2	tetraploid	beta	-15346	Inga_brachyrhachis_KD_703
7438.53	fixed_3	tetraploid	normal-uniform	-14846.7	Inga_brachyrhachis_KD_703
7273.12	fixed	tetraploid	beta	-14515.9	Inga_brachyrhachis_KD_703
7179.26	fixed_3	diploid	beta-uniform	-14348.4	Inga_brachyrhachis_KD_703
7116.93	fixed_3	tetraploid	beta	-14203.5	Inga_brachyrhachis_KD_703
6904.45	fixed_3	tetraploid	normal	-13778.6	Inga_brachyrhachis_KD_703
6590.66	fixed_3	diploid	beta	-13171.2	Inga_brachyrhachis_KD_703
6590.66	fixed_2	diploid	beta	-13161.1	Inga_brachyrhachis_KD_703
6550.52	fixed_3	triploid	beta-uniform	-13080.8	Inga_brachyrhachis_KD_703
6439.54	fixed_3	diploid	normal-uniform	-12869	Inga_brachyrhachis_KD_703
6235.13	fixed_3	triploid	beta	-12450	Inga_brachyrhachis_KD_703
6235.95	fixed_2	triploid	beta	-12431.4	Inga_brachyrhachis_KD_703
6070.98	fixed_3	triploid	normal-uniform	-12121.7	Inga_brachyrhachis_KD_703
5701.88	fixed_3	diploid	normal	-11393.6	Inga_brachyrhachis_KD_703
5701.88	fixed_2	diploid	normal	-11383.5	Inga_brachyrhachis_KD_703
5646.9	fixed_3	triploid	normal	-11273.6	Inga_brachyrhachis_KD_703
5647.68	fixed_2	triploid	normal	-11254.9	Inga_brachyrhachis_KD_703
5151.95	fixed	triploid	beta	-10283.7	Inga_brachyrhachis_KD_703
-15047.8	fixed	diploid	beta	30095.7	Inga_brachyrhachis_KD_703
-112134	fixed_2	tetraploid	beta-binomial	224330	Inga_brachyrhachis_KD_703
-112135	fixed_2	tetraploid	beta-binomial-uniform	224340	Inga_brachyrhachis_KD_703
-113363	fixed_3	tetraploid	beta-binomial	226756	Inga_brachyrhachis_KD_703
-113676	fixed_3	tetraploid	beta-binomial-uniform	227382	Inga_brachyrhachis_KD_703
-113684	fixed	tetraploid	beta-binomial	227397	Inga_brachyrhachis_KD_703
-113684	fixed	tetraploid	beta-binomial-uniform	227408	Inga_brachyrhachis_KD_703
-113888	fixed_3	diploid	beta-binomial	227787	Inga_brachyrhachis_KD_703
-113888	fixed_2	diploid	beta-binomial	227797	Inga_brachyrhachis_KD_703
-113888	fixed_2	diploid	beta-binomial-uniform	227807	Inga_brachyrhachis_KD_703
-114291	fixed_3	diploid	beta-binomial-uniform	228593	Inga_brachyrhachis_KD_703
-114360	fixed_3	triploid	beta-binomial	228740	Inga_brachyrhachis_KD_703
-114359	fixed_2	triploid	beta-binomial	228758	Inga_brachyrhachis_KD_703
-114359	fixed_2	triploid	beta-binomial-uniform	228769	Inga_brachyrhachis_KD_703
-114768	fixed	triploid	beta-binomial	229555	Inga_brachyrhachis_KD_703
-114768	fixed	triploid	beta-binomial-uniform	229566	Inga_brachyrhachis_KD_703
-114868	fixed_3	triploid	beta-binomial-uniform	229756	Inga_brachyrhachis_KD_703
-116891	fixed	diploid	beta-binomial-uniform	233803	Inga_brachyrhachis_KD_703
-128420	fixed	diploid	beta-binomial	256840	Inga_brachyrhachis_KD_703
-459029	fixed	tetraploid	normal	918087	Inga_brachyrhachis_KD_703
-1.44964e+06	fixed	triploid	normal	2.8993e+06	Inga_brachyrhachis_KD_703
-4.47078e+06	fixed	diploid	normal	8.94157e+06	Inga_brachyrhachis_KD_703
9958.8	fixed_2	tetraploid	beta-uniform	-19846.8	Inga_brachystachys_KD_4726
9890.59	fixed_2	tetraploid	normal-uniform	-19710.4	Inga_brachystachys_KD_4726
9197.86	fixed	tetraploid	normal-uniform	-18355.2	Inga_brachystachys_KD_4726
9165.38	fixed_3	tetraploid	beta-uniform	-18300.4	Inga_brachystachys_KD_4726
8847.31	fixed	diploid	normal-uniform	-17674.4	Inga_brachystachys_KD_4726
8847.44	fixed_2	diploid	normal-uniform	-17664.5	Inga_brachystachys_KD_4726
8847.32	fixed	triploid	normal-uniform	-17664.3	Inga_brachystachys_KD_4726
8847.31	fixed_2	triploid	normal-uniform	-17644	Inga_brachystachys_KD_4726
8812.1	fixed_3	tetraploid	normal-uniform	-17593.8	Inga_brachystachys_KD_4726
8725.64	fixed	tetraploid	beta-uniform	-17410.8	Inga_brachystachys_KD_4726
8668.78	fixed	triploid	beta-uniform	-17307.2	Inga_brachystachys_KD_4726
8665.88	fixed_2	triploid	beta-uniform	-17281.2	Inga_brachystachys_KD_4726
8664.39	fixed_2	tetraploid	normal	-17268.1	Inga_brachystachys_KD_4726
8411.38	fixed_2	diploid	beta-uniform	-16792.4	Inga_brachystachys_KD_4726
8334.59	fixed_3	tetraploid	normal	-16638.8	Inga_brachystachys_KD_4726
8296.68	fixed_3	tetraploid	beta	-16563	Inga_brachystachys_KD_4726
8174.19	fixed_2	tetraploid	beta	-16287.7	Inga_brachystachys_KD_4726
7167.67	fixed	diploid	beta-uniform	-14315.1	Inga_brachystachys_KD_4726
6652.45	fixed_3	triploid	beta-uniform	-13284.7	Inga_brachystachys_KD_4726
6521.23	fixed	tetraploid	beta	-13012.1	Inga_brachystachys_KD_4726
6203.22	fixed_3	triploid	beta	-12386.2	Inga_brachystachys_KD_4726
6203.22	fixed_2	triploid	beta	-12366	Inga_brachystachys_KD_4726
5684.41	fixed	triploid	beta	-11348.6	Inga_brachystachys_KD_4726
5357.3	fixed_3	triploid	normal-uniform	-10694.4	Inga_brachystachys_KD_4726
4767.38	fixed_3	triploid	normal	-9514.52	Inga_brachystachys_KD_4726
4767.69	fixed_2	triploid	normal	-9494.91	Inga_brachystachys_KD_4726
4522.01	fixed_3	diploid	beta-uniform	-9033.91	Inga_brachystachys_KD_4726
3653.68	fixed_3	diploid	beta	-7297.24	Inga_brachystachys_KD_4726
3653.68	fixed_2	diploid	beta	-7287.12	Inga_brachystachys_KD_4726
2533.54	fixed_3	diploid	normal-uniform	-5056.96	Inga_brachystachys_KD_4726
1502.5	fixed_3	diploid	normal	-2994.87	Inga_brachystachys_KD_4726
1502.5	fixed_2	diploid	normal	-2984.76	Inga_brachystachys_KD_4726
-34957.4	fixed	diploid	beta	69914.7	Inga_brachystachys_KD_4726
-124263	fixed_2	tetraploid	beta-binomial	248586	Inga_brachystachys_KD_4726
-124263	fixed_2	tetraploid	beta-binomial-uniform	248597	Inga_brachystachys_KD_4726
-124640	fixed_3	tetraploid	beta-binomial	249311	Inga_brachystachys_KD_4726
-125018	fixed_3	tetraploid	beta-binomial-uniform	250067	Inga_brachystachys_KD_4726
-127026	fixed_3	triploid	beta-binomial	254072	Inga_brachystachys_KD_4726
-127026	fixed_2	triploid	beta-binomial	254092	Inga_brachystachys_KD_4726
-127026	fixed_2	triploid	beta-binomial-uniform	254102	Inga_brachystachys_KD_4726
-127185	fixed	tetraploid	beta-binomial	254400	Inga_brachystachys_KD_4726
-127185	fixed	tetraploid	beta-binomial-uniform	254411	Inga_brachystachys_KD_4726
-127287	fixed	triploid	beta-binomial	254594	Inga_brachystachys_KD_4726
-127287	fixed	triploid	beta-binomial-uniform	254604	Inga_brachystachys_KD_4726
-127511	fixed_3	triploid	beta-binomial-uniform	255042	Inga_brachystachys_KD_4726
-129341	fixed_3	diploid	beta-binomial	258692	Inga_brachystachys_KD_4726
-129341	fixed_2	diploid	beta-binomial	258702	Inga_brachystachys_KD_4726
-129341	fixed_2	diploid	beta-binomial-uniform	258712	Inga_brachystachys_KD_4726
-129633	fixed_3	diploid	beta-binomial-uniform	259276	Inga_brachystachys_KD_4726
-133049	fixed	diploid	beta-binomial-uniform	266118	Inga_brachystachys_KD_4726
-158938	fixed	diploid	beta-binomial	317877	Inga_brachystachys_KD_4726
-396312	fixed	tetraploid	normal	792654	Inga_brachystachys_KD_4726
-1.34087e+06	fixed	triploid	normal	2.68176e+06	Inga_brachystachys_KD_4726
-6.34169e+06	fixed	diploid	normal	1.26834e+07	Inga_brachystachys_KD_4726
6404.8	fixed	diploid	normal-uniform	-12790	Inga_bracteifera_AZ_4232
6404.8	fixed_2	diploid	normal-uniform	-12780.2	Inga_bracteifera_AZ_4232
6404.8	fixed	triploid	normal-uniform	-12780.2	Inga_bracteifera_AZ_4232
6406.53	fixed	tetraploid	normal-uniform	-12773.9	Inga_bracteifera_AZ_4232
6404.8	fixed_2	triploid	normal-uniform	-12760.6	Inga_bracteifera_AZ_4232
6412.23	fixed_2	tetraploid	normal-uniform	-12755.9	Inga_bracteifera_AZ_4232
6375.68	fixed_2	tetraploid	beta-uniform	-12682.8	Inga_bracteifera_AZ_4232
6237.33	fixed	triploid	beta-uniform	-12445.3	Inga_bracteifera_AZ_4232
6239.91	fixed_2	triploid	beta-uniform	-12430.8	Inga_bracteifera_AZ_4232
6196.65	fixed	tetraploid	beta-uniform	-12354.1	Inga_bracteifera_AZ_4232
6153.42	fixed_2	diploid	beta-uniform	-12277.5	Inga_bracteifera_AZ_4232
5681.77	fixed	diploid	beta-uniform	-11343.9	Inga_bracteifera_AZ_4232
5341.92	fixed_3	tetraploid	beta-uniform	-10654.4	Inga_bracteifera_AZ_4232
5121.65	fixed_2	tetraploid	beta	-10184.5	Inga_bracteifera_AZ_4232
4945.9	fixed_3	tetraploid	beta	-9862.41	Inga_bracteifera_AZ_4232
4934.69	fixed_3	tetraploid	normal-uniform	-9839.99	Inga_bracteifera_AZ_4232
4704.63	fixed_2	tetraploid	normal	-9350.49	Inga_bracteifera_AZ_4232
4554.08	fixed_3	triploid	beta-uniform	-9088.58	Inga_bracteifera_AZ_4232
4506.15	fixed_3	tetraploid	normal	-8982.92	Inga_bracteifera_AZ_4232
4261.29	fixed_3	triploid	beta	-8502.98	Inga_bracteifera_AZ_4232
4261.29	fixed_2	triploid	beta	-8483.39	Inga_bracteifera_AZ_4232
4231.55	fixed	tetraploid	beta	-8433.71	Inga_bracteifera_AZ_4232
3827.9	fixed_3	triploid	normal-uniform	-7636.2	Inga_bracteifera_AZ_4232
3616.28	fixed	triploid	beta	-7212.97	Inga_bracteifera_AZ_4232
3601.61	fixed_3	diploid	beta-uniform	-7193.42	Inga_bracteifera_AZ_4232
3391.34	fixed_3	triploid	normal	-6763.08	Inga_bracteifera_AZ_4232
3391.39	fixed_2	triploid	normal	-6743.61	Inga_bracteifera_AZ_4232
3087.46	fixed_3	diploid	beta	-6165.13	Inga_bracteifera_AZ_4232
3087.46	fixed_2	diploid	beta	-6155.34	Inga_bracteifera_AZ_4232
2430.02	fixed_3	diploid	normal-uniform	-4850.25	Inga_bracteifera_AZ_4232
1718.7	fixed_3	diploid	normal	-3427.6	Inga_bracteifera_AZ_4232
1718.7	fixed_2	diploid	normal	-3417.81	Inga_bracteifera_AZ_4232
-22338.5	fixed	diploid	beta	44677.1	Inga_bracteifera_AZ_4232
-66214.2	fixed_2	tetraploid	beta-binomial	132487	Inga_bracteifera_AZ_4232
-66214.5	fixed_2	tetraploid	beta-binomial-uniform	132498	Inga_bracteifera_AZ_4232
-66429.8	fixed_3	tetraploid	beta-binomial	132889	Inga_bracteifera_AZ_4232
-66613.9	fixed_3	tetraploid	beta-binomial-uniform	133257	Inga_bracteifera_AZ_4232
-66795.1	fixed_3	triploid	beta-binomial	133610	Inga_bracteifera_AZ_4232
-66795.1	fixed_2	triploid	beta-binomial	133629	Inga_bracteifera_AZ_4232
-66795.1	fixed_2	triploid	beta-binomial-uniform	133639	Inga_bracteifera_AZ_4232
-66814.5	fixed	triploid	beta-binomial	133649	Inga_bracteifera_AZ_4232
-66814.5	fixed	triploid	beta-binomial-uniform	133658	Inga_bracteifera_AZ_4232
-67106.9	fixed_3	triploid	beta-binomial-uniform	134233	Inga_bracteifera_AZ_4232
-67446.9	fixed	tetraploid	beta-binomial	134923	Inga_bracteifera_AZ_4232
-67446.9	fixed	tetraploid	beta-binomial-uniform	134933	Inga_bracteifera_AZ_4232
-67755.9	fixed_3	diploid	beta-binomial	135522	Inga_bracteifera_AZ_4232
-67755.9	fixed_2	diploid	beta-binomial	135531	Inga_bracteifera_AZ_4232
-67755.9	fixed_2	diploid	beta-binomial-uniform	135541	Inga_bracteifera_AZ_4232
-67962.4	fixed_3	diploid	beta-binomial-uniform	135935	Inga_bracteifera_AZ_4232
-70101.3	fixed	diploid	beta-binomial-uniform	140222	Inga_bracteifera_AZ_4232
-78511.7	fixed	diploid	beta-binomial	157023	Inga_bracteifera_AZ_4232
-369023	fixed	tetraploid	normal	738075	Inga_bracteifera_AZ_4232
-1.00088e+06	fixed	triploid	normal	2.00178e+06	Inga_bracteifera_AZ_4232
-4.27486e+06	fixed	diploid	normal	8.54973e+06	Inga_bracteifera_AZ_4232
7286.32	fixed_2	diploid	normal-uniform	-14543.1	Inga_brevialata_DMN_1959
7286.42	fixed_2	tetraploid	normal-uniform	-14503.9	Inga_brevialata_DMN_1959
7270.52	fixed_2	tetraploid	beta-uniform	-14472.1	Inga_brevialata_DMN_1959
7032.23	fixed_2	diploid	beta-uniform	-14034.9	Inga_brevialata_DMN_1959
6983.82	fixed	diploid	beta-uniform	-13948	Inga_brevialata_DMN_1959
6982.11	fixed	tetraploid	beta-uniform	-13924.9	Inga_brevialata_DMN_1959
6943.43	fixed	diploid	normal-uniform	-13867.2	Inga_brevialata_DMN_1959
6943.42	fixed	tetraploid	normal-uniform	-13847.5	Inga_brevialata_DMN_1959
6719.04	fixed	triploid	normal-uniform	-13408.5	Inga_brevialata_DMN_1959
6719.04	fixed_2	triploid	normal-uniform	-13388.9	Inga_brevialata_DMN_1959
6554.38	fixed_2	triploid	beta-uniform	-13059.5	Inga_brevialata_DMN_1959
6533.93	fixed	triploid	beta-uniform	-13038.3	Inga_brevialata_DMN_1959
5986.45	fixed_2	tetraploid	normal	-11913.8	Inga_brevialata_DMN_1959
5954.82	fixed_3	tetraploid	beta-uniform	-11880.1	Inga_brevialata_DMN_1959
5705.16	fixed_2	tetraploid	beta	-11351.3	Inga_brevialata_DMN_1959
5640.16	fixed_3	tetraploid	normal-uniform	-11250.8	Inga_brevialata_DMN_1959
5408.36	fixed_3	tetraploid	beta	-10787.2	Inga_brevialata_DMN_1959
5295.7	fixed	tetraploid	beta	-10561.9	Inga_brevialata_DMN_1959
5225.32	fixed_3	tetraploid	normal	-10421.1	Inga_brevialata_DMN_1959
5162.74	fixed_3	diploid	beta-uniform	-10315.6	Inga_brevialata_DMN_1959
4928.46	fixed_3	triploid	beta-uniform	-9837.23	Inga_brevialata_DMN_1959
4751.44	fixed_3	diploid	beta	-9493.03	Inga_brevialata_DMN_1959
4751.44	fixed_2	diploid	beta	-9483.18	Inga_brevialata_DMN_1959
4678.51	fixed_3	triploid	beta	-9337.33	Inga_brevialata_DMN_1959
4679.39	fixed_2	triploid	beta	-9319.4	Inga_brevialata_DMN_1959
4508.42	fixed_3	diploid	normal-uniform	-9007	Inga_brevialata_DMN_1959
4489.87	fixed_3	triploid	normal-uniform	-8960.06	Inga_brevialata_DMN_1959
4144.16	fixed_3	triploid	normal	-8268.64	Inga_brevialata_DMN_1959
4144.96	fixed_2	triploid	normal	-8250.54	Inga_brevialata_DMN_1959
3917.63	fixed_3	diploid	normal	-7825.41	Inga_brevialata_DMN_1959
3917.63	fixed_2	diploid	normal	-7815.57	Inga_brevialata_DMN_1959
3822.63	fixed	triploid	beta	-7625.58	Inga_brevialata_DMN_1959
-13288.8	fixed	diploid	beta	26577.7	Inga_brevialata_DMN_1959
-95530.9	fixed_2	tetraploid	beta-binomial	191121	Inga_brevialata_DMN_1959
-95530.9	fixed_2	tetraploid	beta-binomial-uniform	191131	Inga_brevialata_DMN_1959
-96259.2	fixed_3	tetraploid	beta-binomial	192548	Inga_brevialata_DMN_1959
-96495.3	fixed_3	tetraploid	beta-binomial-uniform	193020	Inga_brevialata_DMN_1959
-96665.7	fixed	tetraploid	beta-binomial	193361	Inga_brevialata_DMN_1959
-96665.7	fixed	tetraploid	beta-binomial-uniform	193371	Inga_brevialata_DMN_1959
-96962.1	fixed_3	diploid	beta-binomial	193934	Inga_brevialata_DMN_1959
-96962.1	fixed_2	diploid	beta-binomial	193944	Inga_brevialata_DMN_1959
-96962.1	fixed_2	diploid	beta-binomial-uniform	193954	Inga_brevialata_DMN_1959
-97130.9	fixed_3	triploid	beta-binomial	194281	Inga_brevialata_DMN_1959
-97130	fixed_2	triploid	beta-binomial	194299	Inga_brevialata_DMN_1959
-97130	fixed_2	triploid	beta-binomial-uniform	194309	Inga_brevialata_DMN_1959
-97260.2	fixed_3	diploid	beta-binomial-uniform	194530	Inga_brevialata_DMN_1959
-97512.1	fixed_3	triploid	beta-binomial-uniform	195044	Inga_brevialata_DMN_1959
-97603.2	fixed	triploid	beta-binomial	195226	Inga_brevialata_DMN_1959
-97603.2	fixed	triploid	beta-binomial-uniform	195236	Inga_brevialata_DMN_1959
-99376.7	fixed	diploid	beta-binomial-uniform	198773	Inga_brevialata_DMN_1959
-110393	fixed	diploid	beta-binomial	220787	Inga_brevialata_DMN_1959
-348924	fixed	tetraploid	normal	697878	Inga_brevialata_DMN_1959
-1.1128e+06	fixed	triploid	normal	2.22562e+06	Inga_brevialata_DMN_1959
-3.56883e+06	fixed	diploid	normal	7.13767e+06	Inga_brevialata_DMN_1959
9268.61	fixed_2	diploid	normal-uniform	-18506.8	Inga_brevipes_FG_200
9269.2	fixed_2	tetraploid	normal-uniform	-18467.4	Inga_brevipes_FG_200
9236.94	fixed_2	tetraploid	beta-uniform	-18402.9	Inga_brevipes_FG_200
9113.1	fixed	diploid	normal-uniform	-18205.9	Inga_brevipes_FG_200
9119.38	fixed	tetraploid	beta-uniform	-18198.2	Inga_brevipes_FG_200
9113.09	fixed	tetraploid	normal-uniform	-18185.6	Inga_brevipes_FG_200
9102.73	fixed	diploid	beta-uniform	-18185.2	Inga_brevipes_FG_200
9104.94	fixed_2	diploid	beta-uniform	-18179.5	Inga_brevipes_FG_200
9032.78	fixed	triploid	normal-uniform	-18035.2	Inga_brevipes_FG_200
9032.79	fixed_2	triploid	normal-uniform	-18014.9	Inga_brevipes_FG_200
8843.16	fixed	triploid	beta-uniform	-17655.9	Inga_brevipes_FG_200
8851.74	fixed_2	triploid	beta-uniform	-17652.8	Inga_brevipes_FG_200
7703.63	fixed_2	tetraploid	beta	-15346.4	Inga_brevipes_FG_200
7545.55	fixed_3	tetraploid	beta-uniform	-15060.7	Inga_brevipes_FG_200
7525.21	fixed_2	tetraploid	normal	-14989.6	Inga_brevipes_FG_200
7165.87	fixed_3	tetraploid	normal-uniform	-14301.3	Inga_brevipes_FG_200
6992.71	fixed_3	tetraploid	beta	-13955	Inga_brevipes_FG_200
6909.68	fixed_3	triploid	beta-uniform	-13799.1	Inga_brevipes_FG_200
6757.8	fixed_3	diploid	beta-uniform	-13505.5	Inga_brevipes_FG_200
6634.29	fixed	tetraploid	beta	-13238.2	Inga_brevipes_FG_200
6598.96	fixed_3	tetraploid	normal	-13167.5	Inga_brevipes_FG_200
6590.29	fixed_3	triploid	beta	-13160.3	Inga_brevipes_FG_200
6590.33	fixed_2	triploid	beta	-13140.1	Inga_brevipes_FG_200
6312.42	fixed_3	triploid	normal-uniform	-12604.6	Inga_brevipes_FG_200
6229.09	fixed_3	diploid	beta	-12448	Inga_brevipes_FG_200
6229.09	fixed_2	diploid	beta	-12437.9	Inga_brevipes_FG_200
5861.96	fixed_3	triploid	normal	-11703.7	Inga_brevipes_FG_200
5862.05	fixed_2	triploid	normal	-11683.5	Inga_brevipes_FG_200
5840.56	fixed	triploid	beta	-11660.8	Inga_brevipes_FG_200
5749.13	fixed_3	diploid	normal-uniform	-11488.1	Inga_brevipes_FG_200
4956.01	fixed_3	diploid	normal	-9901.87	Inga_brevipes_FG_200
4956.01	fixed_2	diploid	normal	-9891.73	Inga_brevipes_FG_200
-18928.4	fixed	diploid	beta	37856.7	Inga_brevipes_FG_200
-109422	fixed_2	tetraploid	beta-binomial	218904	Inga_brevipes_FG_200
-109423	fixed_2	tetraploid	beta-binomial-uniform	218916	Inga_brevipes_FG_200
-110278	fixed_3	tetraploid	beta-binomial	220587	Inga_brevipes_FG_200
-110590	fixed_3	triploid	beta-binomial	221199	Inga_brevipes_FG_200
-110585	fixed_3	tetraploid	beta-binomial-uniform	221201	Inga_brevipes_FG_200
-110589	fixed_2	triploid	beta-binomial	221220	Inga_brevipes_FG_200
-110589	fixed_2	triploid	beta-binomial-uniform	221230	Inga_brevipes_FG_200
-110757	fixed	triploid	beta-binomial	221535	Inga_brevipes_FG_200
-110757	fixed	triploid	beta-binomial-uniform	221545	Inga_brevipes_FG_200
-110912	fixed	tetraploid	beta-binomial	221855	Inga_brevipes_FG_200
-110927	fixed_3	diploid	beta-binomial	221864	Inga_brevipes_FG_200
-110912	fixed	tetraploid	beta-binomial-uniform	221865	Inga_brevipes_FG_200
-110927	fixed_2	diploid	beta-binomial	221874	Inga_brevipes_FG_200
-110927	fixed_2	diploid	beta-binomial-uniform	221885	Inga_brevipes_FG_200
-111108	fixed_3	triploid	beta-binomial-uniform	222237	Inga_brevipes_FG_200
-111321	fixed_3	diploid	beta-binomial-uniform	222652	Inga_brevipes_FG_200
-114473	fixed	diploid	beta-binomial-uniform	228966	Inga_brevipes_FG_200
-126724	fixed	diploid	beta-binomial	253447	Inga_brevipes_FG_200
-504571	fixed	tetraploid	normal	1.00917e+06	Inga_brevipes_FG_200
-1.37803e+06	fixed	triploid	normal	2.75608e+06	Inga_brevipes_FG_200
-4.91928e+06	fixed	diploid	normal	9.83856e+06	Inga_brevipes_FG_200
6743.49	fixed_2	diploid	normal-uniform	-13457.6	Inga_bullata_HCL_8361
6736.43	fixed_2	tetraploid	normal-uniform	-13404.3	Inga_bullata_HCL_8361
6734.25	fixed_2	tetraploid	beta-uniform	-13400	Inga_bullata_HCL_8361
6540.85	fixed	diploid	normal-uniform	-13062.1	Inga_bullata_HCL_8361
6540.84	fixed	tetraploid	normal-uniform	-13042.5	Inga_bullata_HCL_8361
6494.39	fixed	diploid	beta-uniform	-12969.2	Inga_bullata_HCL_8361
6498.2	fixed_2	diploid	beta-uniform	-12967	Inga_bullata_HCL_8361
6497.83	fixed	tetraploid	beta-uniform	-12956.5	Inga_bullata_HCL_8361
6365.21	fixed	triploid	normal-uniform	-12701.1	Inga_bullata_HCL_8361
6365.21	fixed_2	triploid	normal-uniform	-12681.5	Inga_bullata_HCL_8361
6211.96	fixed_2	triploid	beta-uniform	-12375	Inga_bullata_HCL_8361
6187.26	fixed	triploid	beta-uniform	-12345.1	Inga_bullata_HCL_8361
5604.7	fixed_3	tetraploid	beta-uniform	-11180	Inga_bullata_HCL_8361
5513.9	fixed_2	tetraploid	normal	-10969.1	Inga_bullata_HCL_8361
5297.86	fixed_3	tetraploid	normal-uniform	-10566.4	Inga_bullata_HCL_8361
5282.5	fixed_2	tetraploid	beta	-10506.3	Inga_bullata_HCL_8361
5096.85	fixed_3	tetraploid	beta	-10164.3	Inga_bullata_HCL_8361
4902.14	fixed_3	tetraploid	normal	-9774.9	Inga_bullata_HCL_8361
4835.05	fixed	tetraploid	beta	-9640.73	Inga_bullata_HCL_8361
4694.23	fixed_3	diploid	beta-uniform	-9378.68	Inga_bullata_HCL_8361
4663.54	fixed_3	triploid	beta-uniform	-9307.5	Inga_bullata_HCL_8361
4423.24	fixed_3	triploid	beta	-8826.9	Inga_bullata_HCL_8361
4423.29	fixed_2	triploid	beta	-8807.43	Inga_bullata_HCL_8361
4318.88	fixed_3	diploid	beta	-8627.97	Inga_bullata_HCL_8361
4318.88	fixed_2	diploid	beta	-8618.18	Inga_bullata_HCL_8361
4200.4	fixed_3	triploid	normal-uniform	-8381.23	Inga_bullata_HCL_8361
4001.91	fixed_3	diploid	normal-uniform	-7994.03	Inga_bullata_HCL_8361
3861.3	fixed_3	triploid	normal	-7703.02	Inga_bullata_HCL_8361
3861.35	fixed_2	triploid	normal	-7683.53	Inga_bullata_HCL_8361
3646.08	fixed	triploid	beta	-7272.59	Inga_bullata_HCL_8361
3425.34	fixed_3	diploid	normal	-6840.9	Inga_bullata_HCL_8361
3425.34	fixed_2	diploid	normal	-6831.11	Inga_bullata_HCL_8361
-13812.2	fixed	diploid	beta	27624.4	Inga_bullata_HCL_8361
-87882	fixed_2	tetraploid	beta-binomial	175823	Inga_bullata_HCL_8361
-87882.1	fixed_2	tetraploid	beta-binomial-uniform	175833	Inga_bullata_HCL_8361
-88479.9	fixed_3	tetraploid	beta-binomial	176989	Inga_bullata_HCL_8361
-88703.2	fixed_3	tetraploid	beta-binomial-uniform	177436	Inga_bullata_HCL_8361
-88991.9	fixed	tetraploid	beta-binomial	178013	Inga_bullata_HCL_8361
-88991.9	fixed	tetraploid	beta-binomial-uniform	178023	Inga_bullata_HCL_8361
-89244.7	fixed_3	triploid	beta-binomial	178509	Inga_bullata_HCL_8361
-89258.2	fixed_3	diploid	beta-binomial	178526	Inga_bullata_HCL_8361
-89244.6	fixed_2	triploid	beta-binomial	178528	Inga_bullata_HCL_8361
-89258.2	fixed_2	diploid	beta-binomial	178536	Inga_bullata_HCL_8361
-89244.7	fixed_2	triploid	beta-binomial-uniform	178538	Inga_bullata_HCL_8361
-89258.2	fixed_2	diploid	beta-binomial-uniform	178546	Inga_bullata_HCL_8361
-89532.7	fixed_3	diploid	beta-binomial-uniform	179075	Inga_bullata_HCL_8361
-89601.4	fixed_3	triploid	beta-binomial-uniform	179222	Inga_bullata_HCL_8361
-89628.1	fixed	triploid	beta-binomial	179276	Inga_bullata_HCL_8361
-89628.1	fixed	triploid	beta-binomial-uniform	179286	Inga_bullata_HCL_8361
-91619.3	fixed	diploid	beta-binomial-uniform	183258	Inga_bullata_HCL_8361
-102085	fixed	diploid	beta-binomial	204171	Inga_bullata_HCL_8361
-331626	fixed	tetraploid	normal	663281	Inga_bullata_HCL_8361
-1.04427e+06	fixed	triploid	normal	2.08855e+06	Inga_bullata_HCL_8361
-3.49315e+06	fixed	diploid	normal	6.98632e+06	Inga_bullata_HCL_8361
6307.81	fixed	diploid	normal-uniform	-12596.1	Inga_cabelo_DMN_210513
6309.46	fixed_2	diploid	normal-uniform	-12589.6	Inga_cabelo_DMN_210513
6307.8	fixed	tetraploid	normal-uniform	-12576.5	Inga_cabelo_DMN_210513
6296.37	fixed	triploid	normal-uniform	-12563.4	Inga_cabelo_DMN_210513
6309.46	fixed_2	tetraploid	normal-uniform	-12550.5	Inga_cabelo_DMN_210513
6296.38	fixed_2	triploid	normal-uniform	-12543.9	Inga_cabelo_DMN_210513
6249.58	fixed_2	tetraploid	beta-uniform	-12430.7	Inga_cabelo_DMN_210513
6165.25	fixed_2	diploid	beta-uniform	-12301.2	Inga_cabelo_DMN_210513
6160.59	fixed	triploid	beta-uniform	-12291.8	Inga_cabelo_DMN_210513
6154.87	fixed	tetraploid	beta-uniform	-12270.6	Inga_cabelo_DMN_210513
6158.8	fixed_2	triploid	beta-uniform	-12268.7	Inga_cabelo_DMN_210513
6006.78	fixed	diploid	beta-uniform	-11994	Inga_cabelo_DMN_210513
5188.01	fixed_3	tetraploid	beta-uniform	-10346.7	Inga_cabelo_DMN_210513
5069.79	fixed_2	tetraploid	beta	-10080.9	Inga_cabelo_DMN_210513
4867.67	fixed_3	tetraploid	normal-uniform	-9706	Inga_cabelo_DMN_210513
4813.35	fixed_3	tetraploid	beta	-9597.36	Inga_cabelo_DMN_210513
4807.59	fixed_2	tetraploid	normal	-9556.5	Inga_cabelo_DMN_210513
4695.81	fixed_3	triploid	beta-uniform	-9372.07	Inga_cabelo_DMN_210513
4458.72	fixed_3	tetraploid	normal	-8888.1	Inga_cabelo_DMN_210513
4420.41	fixed_3	triploid	beta	-8821.26	Inga_cabelo_DMN_210513
4420.41	fixed_2	triploid	beta	-8801.7	Inga_cabelo_DMN_210513
4257.55	fixed	tetraploid	beta	-8485.76	Inga_cabelo_DMN_210513
4149.4	fixed_3	triploid	normal-uniform	-8279.24	Inga_cabelo_DMN_210513
4107.17	fixed_3	diploid	beta-uniform	-8204.57	Inga_cabelo_DMN_210513
3915.82	fixed	triploid	beta	-7812.08	Inga_cabelo_DMN_210513
3783.69	fixed_3	triploid	normal	-7547.83	Inga_cabelo_DMN_210513
3784	fixed_2	triploid	normal	-7528.89	Inga_cabelo_DMN_210513
3723.79	fixed_3	diploid	beta	-7437.8	Inga_cabelo_DMN_210513
3723.79	fixed_2	diploid	beta	-7428.02	Inga_cabelo_DMN_210513
3190.57	fixed_3	diploid	normal-uniform	-6371.36	Inga_cabelo_DMN_210513
2569.01	fixed_3	diploid	normal	-5128.25	Inga_cabelo_DMN_210513
2569.01	fixed_2	diploid	normal	-5118.47	Inga_cabelo_DMN_210513
-17341.4	fixed	diploid	beta	34682.7	Inga_cabelo_DMN_210513
-87570.4	fixed_2	tetraploid	beta-binomial	175199	Inga_cabelo_DMN_210513
-87570.4	fixed_2	tetraploid	beta-binomial-uniform	175209	Inga_cabelo_DMN_210513
-87916.2	fixed_3	tetraploid	beta-binomial	175862	Inga_cabelo_DMN_210513
-88129.2	fixed_3	tetraploid	beta-binomial-uniform	176288	Inga_cabelo_DMN_210513
-88217.2	fixed_3	triploid	beta-binomial	176454	Inga_cabelo_DMN_210513
-88216.9	fixed_2	triploid	beta-binomial	176473	Inga_cabelo_DMN_210513
-88217	fixed_2	triploid	beta-binomial-uniform	176483	Inga_cabelo_DMN_210513
-88442.9	fixed	triploid	beta-binomial	176905	Inga_cabelo_DMN_210513
-88442.9	fixed	triploid	beta-binomial-uniform	176915	Inga_cabelo_DMN_210513
-88563.4	fixed_3	triploid	beta-binomial-uniform	177146	Inga_cabelo_DMN_210513
-88561.6	fixed	tetraploid	beta-binomial	177153	Inga_cabelo_DMN_210513
-88561.7	fixed	tetraploid	beta-binomial-uniform	177162	Inga_cabelo_DMN_210513
-88874.2	fixed_3	diploid	beta-binomial	177758	Inga_cabelo_DMN_210513
-88874.2	fixed_2	diploid	beta-binomial	177768	Inga_cabelo_DMN_210513
-88874.2	fixed_2	diploid	beta-binomial-uniform	177778	Inga_cabelo_DMN_210513
-89123.3	fixed_3	diploid	beta-binomial-uniform	178256	Inga_cabelo_DMN_210513
-91524	fixed	diploid	beta-binomial-uniform	183067	Inga_cabelo_DMN_210513
-103867	fixed	diploid	beta-binomial	207734	Inga_cabelo_DMN_210513
-362130	fixed	tetraploid	normal	724290	Inga_cabelo_DMN_210513
-958986	fixed	triploid	normal	1.91799e+06	Inga_cabelo_DMN_210513
-3.79779e+06	fixed	diploid	normal	7.5956e+06	Inga_cabelo_DMN_210513
7683.47	fixed_2	diploid	normal-uniform	-15337	Inga_calderonii_LEW_1724
7673.15	fixed	diploid	normal-uniform	-15326.4	Inga_calderonii_LEW_1724
7673.14	fixed	tetraploid	normal-uniform	-15306.4	Inga_calderonii_LEW_1724
7683.46	fixed_2	tetraploid	normal-uniform	-15297.1	Inga_calderonii_LEW_1724
7640.68	fixed	triploid	normal-uniform	-15251.4	Inga_calderonii_LEW_1724
7640.68	fixed_2	triploid	normal-uniform	-15231.5	Inga_calderonii_LEW_1724
7624.49	fixed_2	tetraploid	beta-uniform	-15179.2	Inga_calderonii_LEW_1724
7511.89	fixed_2	diploid	beta-uniform	-14993.9	Inga_calderonii_LEW_1724
7510.38	fixed	tetraploid	beta-uniform	-14980.9	Inga_calderonii_LEW_1724
7476.01	fixed	triploid	beta-uniform	-14922.1	Inga_calderonii_LEW_1724
7480.66	fixed_2	triploid	beta-uniform	-14911.5	Inga_calderonii_LEW_1724
7422.38	fixed	diploid	beta-uniform	-14824.8	Inga_calderonii_LEW_1724
6317.06	fixed_3	tetraploid	beta-uniform	-12604.2	Inga_calderonii_LEW_1724
6225.65	fixed_2	tetraploid	beta	-12391.5	Inga_calderonii_LEW_1724
5925.5	fixed_3	tetraploid	normal-uniform	-11821.1	Inga_calderonii_LEW_1724
5925.42	fixed_2	tetraploid	normal	-11791	Inga_calderonii_LEW_1724
5859.82	fixed_3	tetraploid	beta	-11689.7	Inga_calderonii_LEW_1724
5700.69	fixed_3	triploid	beta-uniform	-11381.4	Inga_calderonii_LEW_1724
5431.73	fixed_3	tetraploid	normal	-10833.6	Inga_calderonii_LEW_1724
5404.06	fixed_3	triploid	beta	-10788.2	Inga_calderonii_LEW_1724
5404.06	fixed_2	triploid	beta	-10768.2	Inga_calderonii_LEW_1724
5263.36	fixed	tetraploid	beta	-10496.8	Inga_calderonii_LEW_1724
5130.56	fixed_3	diploid	beta-uniform	-10251.1	Inga_calderonii_LEW_1724
5064.78	fixed_3	triploid	normal-uniform	-10109.6	Inga_calderonii_LEW_1724
4733.57	fixed	triploid	beta	-9447.19	Inga_calderonii_LEW_1724
4678.51	fixed_3	diploid	beta	-9347.05	Inga_calderonii_LEW_1724
4678.51	fixed_2	diploid	beta	-9337.07	Inga_calderonii_LEW_1724
4632.9	fixed_3	triploid	normal	-9245.86	Inga_calderonii_LEW_1724
4632.91	fixed_2	triploid	normal	-9225.92	Inga_calderonii_LEW_1724
4079.64	fixed_3	diploid	normal-uniform	-8149.31	Inga_calderonii_LEW_1724
3342	fixed_3	diploid	normal	-6674.02	Inga_calderonii_LEW_1724
3342	fixed_2	diploid	normal	-6664.05	Inga_calderonii_LEW_1724
-19972.7	fixed	diploid	beta	39945.5	Inga_calderonii_LEW_1724
-88596.6	fixed_2	tetraploid	beta-binomial	177253	Inga_calderonii_LEW_1724
-88596.6	fixed_2	tetraploid	beta-binomial-uniform	177263	Inga_calderonii_LEW_1724
-89107.4	fixed_3	tetraploid	beta-binomial	178245	Inga_calderonii_LEW_1724
-89347.4	fixed_3	triploid	beta-binomial	178715	Inga_calderonii_LEW_1724
-89350.8	fixed_3	tetraploid	beta-binomial-uniform	178732	Inga_calderonii_LEW_1724
-89347.4	fixed_2	triploid	beta-binomial	178735	Inga_calderonii_LEW_1724
-89347.4	fixed_2	triploid	beta-binomial-uniform	178745	Inga_calderonii_LEW_1724
-89443.7	fixed	triploid	beta-binomial	178907	Inga_calderonii_LEW_1724
-89443.8	fixed	triploid	beta-binomial-uniform	178917	Inga_calderonii_LEW_1724
-89762.6	fixed_3	triploid	beta-binomial-uniform	179545	Inga_calderonii_LEW_1724
-89874.6	fixed	tetraploid	beta-binomial	179779	Inga_calderonii_LEW_1724
-89874.6	fixed	tetraploid	beta-binomial-uniform	179789	Inga_calderonii_LEW_1724
-89979.8	fixed_3	diploid	beta-binomial	179970	Inga_calderonii_LEW_1724
-89979.8	fixed_2	diploid	beta-binomial	179980	Inga_calderonii_LEW_1724
-89979.9	fixed_2	diploid	beta-binomial-uniform	179990	Inga_calderonii_LEW_1724
-90282	fixed_3	diploid	beta-binomial-uniform	180574	Inga_calderonii_LEW_1724
-92959.2	fixed	diploid	beta-binomial-uniform	185938	Inga_calderonii_LEW_1724
-103483	fixed	diploid	beta-binomial	206965	Inga_calderonii_LEW_1724
-436116	fixed	tetraploid	normal	872262	Inga_calderonii_LEW_1724
-1.17337e+06	fixed	triploid	normal	2.34675e+06	Inga_calderonii_LEW_1724
-4.51142e+06	fixed	diploid	normal	9.02285e+06	Inga_calderonii_LEW_1724
12998.2	fixed_2	tetraploid	beta-uniform	-25924.8	Inga_capitata_M54A
10577.3	fixed_2	tetraploid	normal-uniform	-21083	Inga_capitata_M54A
10023.6	fixed	tetraploid	normal-uniform	-20006.3	Inga_capitata_M54A
9838.16	fixed	diploid	normal-uniform	-19655.9	Inga_capitata_M54A
9838.16	fixed	triploid	normal-uniform	-19645.6	Inga_capitata_M54A
9838.16	fixed_2	diploid	normal-uniform	-19645.6	Inga_capitata_M54A
9838.16	fixed_2	triploid	normal-uniform	-19625.2	Inga_capitata_M54A
9678.78	fixed	tetraploid	beta-uniform	-19316.7	Inga_capitata_M54A
9648.06	fixed	triploid	beta-uniform	-19265.4	Inga_capitata_M54A
9638.33	fixed_2	triploid	beta-uniform	-19225.5	Inga_capitata_M54A
9617.64	fixed_3	tetraploid	beta-uniform	-19204.6	Inga_capitata_M54A
9352.7	fixed_2	diploid	beta-uniform	-18674.7	Inga_capitata_M54A
9157.43	fixed_3	tetraploid	normal-uniform	-18284.2	Inga_capitata_M54A
9122.48	fixed_2	tetraploid	beta	-18183.6	Inga_capitata_M54A
8906.84	fixed_2	tetraploid	normal	-17752.3	Inga_capitata_M54A
8763	fixed_3	tetraploid	beta	-17495.3	Inga_capitata_M54A
8588.62	fixed_3	tetraploid	normal	-17146.6	Inga_capitata_M54A
8401.75	fixed	diploid	beta-uniform	-16783	Inga_capitata_M54A
7339.82	fixed_3	triploid	beta-uniform	-14659.2	Inga_capitata_M54A
7072.07	fixed	tetraploid	beta	-14113.5	Inga_capitata_M54A
6835.24	fixed_3	triploid	beta	-13650	Inga_capitata_M54A
6835.24	fixed_2	triploid	beta	-13629.6	Inga_capitata_M54A
6247.21	fixed	triploid	beta	-12474	Inga_capitata_M54A
5980.71	fixed_3	triploid	normal-uniform	-11941	Inga_capitata_M54A
5311.42	fixed_3	triploid	normal	-10602.4	Inga_capitata_M54A
5312.19	fixed_2	triploid	normal	-10583.5	Inga_capitata_M54A
5041.36	fixed_3	diploid	beta-uniform	-10072.5	Inga_capitata_M54A
4077.16	fixed_3	diploid	beta	-8144.09	Inga_capitata_M54A
4077.16	fixed_2	diploid	beta	-8133.86	Inga_capitata_M54A
2864.29	fixed_3	diploid	normal-uniform	-5718.35	Inga_capitata_M54A
1716.1	fixed_3	diploid	normal	-3421.98	Inga_capitata_M54A
1716.1	fixed_2	diploid	normal	-3411.75	Inga_capitata_M54A
-38776.5	fixed	diploid	beta	77553.1	Inga_capitata_M54A
-119082	fixed_2	tetraploid	beta-binomial	238225	Inga_capitata_M54A
-119082	fixed_2	tetraploid	beta-binomial-uniform	238235	Inga_capitata_M54A
-119419	fixed_3	tetraploid	beta-binomial	238868	Inga_capitata_M54A
-119796	fixed_3	tetraploid	beta-binomial-uniform	239623	Inga_capitata_M54A
-121320	fixed_3	triploid	beta-binomial	242661	Inga_capitata_M54A
-121319	fixed_2	triploid	beta-binomial	242680	Inga_capitata_M54A
-121319	fixed_2	triploid	beta-binomial-uniform	242690	Inga_capitata_M54A
-121450	fixed	triploid	beta-binomial	242920	Inga_capitata_M54A
-121450	fixed	triploid	beta-binomial-uniform	242931	Inga_capitata_M54A
-121837	fixed_3	triploid	beta-binomial-uniform	243695	Inga_capitata_M54A
-121835	fixed	tetraploid	beta-binomial	243702	Inga_capitata_M54A
-121835	fixed	tetraploid	beta-binomial-uniform	243712	Inga_capitata_M54A
-123745	fixed_3	diploid	beta-binomial	247500	Inga_capitata_M54A
-123745	fixed_2	diploid	beta-binomial	247510	Inga_capitata_M54A
-123745	fixed_2	diploid	beta-binomial-uniform	247520	Inga_capitata_M54A
-124059	fixed_3	diploid	beta-binomial-uniform	248127	Inga_capitata_M54A
-127744	fixed	diploid	beta-binomial-uniform	255509	Inga_capitata_M54A
-150966	fixed	diploid	beta-binomial	301933	Inga_capitata_M54A
-481566	fixed	tetraploid	normal	963163	Inga_capitata_M54A
-1.47639e+06	fixed	triploid	normal	2.9528e+06	Inga_capitata_M54A
-7.02845e+06	fixed	diploid	normal	1.40569e+07	Inga_capitata_M54A
6436.29	fixed_2	diploid	normal-uniform	-12843.4	Inga_cardozana_AS_753
6436.28	fixed_2	tetraploid	normal-uniform	-12804.4	Inga_cardozana_AS_753
6419	fixed_2	tetraploid	beta-uniform	-12769.9	Inga_cardozana_AS_753
6308.65	fixed_2	diploid	beta-uniform	-12588.1	Inga_cardozana_AS_753
6246.88	fixed	diploid	beta-uniform	-12474.3	Inga_cardozana_AS_753
6245.06	fixed	tetraploid	beta-uniform	-12451.2	Inga_cardozana_AS_753
6165.28	fixed	diploid	normal-uniform	-12311.1	Inga_cardozana_AS_753
6165.27	fixed	tetraploid	normal-uniform	-12291.6	Inga_cardozana_AS_753
6014.24	fixed	triploid	normal-uniform	-11999.3	Inga_cardozana_AS_753
6014.25	fixed_2	triploid	normal-uniform	-11979.8	Inga_cardozana_AS_753
5855.63	fixed_2	triploid	beta-uniform	-11662.6	Inga_cardozana_AS_753
5829.82	fixed	triploid	beta-uniform	-11630.4	Inga_cardozana_AS_753
5157.67	fixed_3	tetraploid	beta-uniform	-10286.2	Inga_cardozana_AS_753
5161.66	fixed_2	tetraploid	normal	-10264.9	Inga_cardozana_AS_753
5020.06	fixed_2	tetraploid	beta	-9981.73	Inga_cardozana_AS_753
4825.59	fixed_3	tetraploid	normal-uniform	-9621.99	Inga_cardozana_AS_753
4707.02	fixed	tetraploid	beta	-9384.83	Inga_cardozana_AS_753
4705.02	fixed_3	tetraploid	beta	-9380.84	Inga_cardozana_AS_753
4540.06	fixed_3	diploid	beta-uniform	-9070.39	Inga_cardozana_AS_753
4444.22	fixed_3	tetraploid	normal	-8859.24	Inga_cardozana_AS_753
4336.78	fixed_3	triploid	beta-uniform	-8654.1	Inga_cardozana_AS_753
4174.01	fixed_3	diploid	beta	-8338.29	Inga_cardozana_AS_753
4174.01	fixed_2	diploid	beta	-8328.55	Inga_cardozana_AS_753
4104.03	fixed_3	triploid	beta	-8188.6	Inga_cardozana_AS_753
4104.04	fixed_2	triploid	beta	-8169.15	Inga_cardozana_AS_753
3950.95	fixed_3	diploid	normal-uniform	-7892.18	Inga_cardozana_AS_753
3941.51	fixed_3	triploid	normal-uniform	-7863.56	Inga_cardozana_AS_753
3619.21	fixed_3	triploid	normal	-7218.96	Inga_cardozana_AS_753
3619.22	fixed_2	triploid	normal	-7199.52	Inga_cardozana_AS_753
3407.86	fixed_3	diploid	normal	-6805.99	Inga_cardozana_AS_753
3407.86	fixed_2	diploid	normal	-6796.26	Inga_cardozana_AS_753
3278.21	fixed	triploid	beta	-6536.96	Inga_cardozana_AS_753
-12425	fixed	diploid	beta	24850	Inga_cardozana_AS_753
-81686.3	fixed_2	tetraploid	beta-binomial	163431	Inga_cardozana_AS_753
-81686.4	fixed_2	tetraploid	beta-binomial-uniform	163441	Inga_cardozana_AS_753
-82417.1	fixed_3	tetraploid	beta-binomial	164863	Inga_cardozana_AS_753
-82588.7	fixed	tetraploid	beta-binomial	165207	Inga_cardozana_AS_753
-82588.8	fixed	tetraploid	beta-binomial-uniform	165216	Inga_cardozana_AS_753
-82620.8	fixed_3	tetraploid	beta-binomial-uniform	165271	Inga_cardozana_AS_753
-82861.1	fixed_3	diploid	beta-binomial	165732	Inga_cardozana_AS_753
-82861.1	fixed_2	diploid	beta-binomial	165742	Inga_cardozana_AS_753
-82861.1	fixed_2	diploid	beta-binomial-uniform	165751	Inga_cardozana_AS_753
-83069	fixed_3	triploid	beta-binomial	166157	Inga_cardozana_AS_753
-83069	fixed_2	triploid	beta-binomial	166177	Inga_cardozana_AS_753
-83069	fixed_2	triploid	beta-binomial-uniform	166187	Inga_cardozana_AS_753
-83118.6	fixed_3	diploid	beta-binomial-uniform	166247	Inga_cardozana_AS_753
-83399.6	fixed_3	triploid	beta-binomial-uniform	166819	Inga_cardozana_AS_753
-83474.6	fixed	triploid	beta-binomial	166969	Inga_cardozana_AS_753
-83474.6	fixed	triploid	beta-binomial-uniform	166978	Inga_cardozana_AS_753
-84857.9	fixed	diploid	beta-binomial-uniform	169735	Inga_cardozana_AS_753
-93997.2	fixed	diploid	beta-binomial	187994	Inga_cardozana_AS_753
-327428	fixed	tetraploid	normal	654885	Inga_cardozana_AS_753
-1.00084e+06	fixed	triploid	normal	2.0017e+06	Inga_cardozana_AS_753
-3.23288e+06	fixed	diploid	normal	6.46577e+06	Inga_cardozana_AS_753
6602.8	fixed_2	tetraploid	normal-uniform	-13137.6	Inga_carinata_TDP_13820
5915.96	fixed	diploid	normal-uniform	-11812.5	Inga_carinata_TDP_13820
5917.03	fixed_2	diploid	normal-uniform	-11804.9	Inga_carinata_TDP_13820
5915.09	fixed	triploid	normal-uniform	-11801	Inga_carinata_TDP_13820
5915.95	fixed	tetraploid	normal-uniform	-11793	Inga_carinata_TDP_13820
5915.09	fixed_2	triploid	normal-uniform	-11781.6	Inga_carinata_TDP_13820
5861.96	fixed_2	tetraploid	beta-uniform	-11655.9	Inga_carinata_TDP_13820
5795.75	fixed	triploid	beta-uniform	-11562.4	Inga_carinata_TDP_13820
5788.74	fixed_2	triploid	beta-uniform	-11528.9	Inga_carinata_TDP_13820
5756.42	fixed_2	diploid	beta-uniform	-11483.7	Inga_carinata_TDP_13820
5749.67	fixed	tetraploid	beta-uniform	-11460.5	Inga_carinata_TDP_13820
5631.38	fixed	diploid	beta-uniform	-11243.3	Inga_carinata_TDP_13820
4901.22	fixed_3	tetraploid	beta-uniform	-9773.28	Inga_carinata_TDP_13820
4754.96	fixed_2	tetraploid	beta	-9451.61	Inga_carinata_TDP_13820
4585.95	fixed_3	tetraploid	normal-uniform	-9142.75	Inga_carinata_TDP_13820
4554.73	fixed_3	tetraploid	beta	-9080.32	Inga_carinata_TDP_13820
4484.11	fixed_2	tetraploid	normal	-8909.92	Inga_carinata_TDP_13820
4409.04	fixed_3	triploid	beta-uniform	-8798.65	Inga_carinata_TDP_13820
4201.45	fixed_3	tetraploid	normal	-8373.74	Inga_carinata_TDP_13820
4142.91	fixed_3	triploid	beta	-8266.38	Inga_carinata_TDP_13820
4142.91	fixed_2	triploid	beta	-8246.95	Inga_carinata_TDP_13820
3949.21	fixed	tetraploid	beta	-7869.27	Inga_carinata_TDP_13820
3863.77	fixed_3	triploid	normal-uniform	-7708.12	Inga_carinata_TDP_13820
3727.54	fixed_3	diploid	beta-uniform	-7445.37	Inga_carinata_TDP_13820
3695.29	fixed	triploid	beta	-7371.15	Inga_carinata_TDP_13820
3510.69	fixed_3	triploid	normal	-7001.96	Inga_carinata_TDP_13820
3510.76	fixed_2	triploid	normal	-6982.65	Inga_carinata_TDP_13820
3350.9	fixed_3	diploid	beta	-6692.09	Inga_carinata_TDP_13820
3350.9	fixed_2	diploid	beta	-6682.38	Inga_carinata_TDP_13820
2806.68	fixed_3	diploid	normal-uniform	-5603.64	Inga_carinata_TDP_13820
2207.8	fixed_3	diploid	normal	-4405.89	Inga_carinata_TDP_13820
2207.8	fixed_2	diploid	normal	-4396.18	Inga_carinata_TDP_13820
-17279.9	fixed	diploid	beta	34559.7	Inga_carinata_TDP_13820
-80072.8	fixed_2	tetraploid	beta-binomial	160204	Inga_carinata_TDP_13820
-80072.9	fixed_2	tetraploid	beta-binomial-uniform	160214	Inga_carinata_TDP_13820
-80352.3	fixed_3	tetraploid	beta-binomial	160734	Inga_carinata_TDP_13820
-80552.6	fixed_3	tetraploid	beta-binomial-uniform	161134	Inga_carinata_TDP_13820
-80664.2	fixed_3	triploid	beta-binomial	161348	Inga_carinata_TDP_13820
-80664.1	fixed_2	triploid	beta-binomial	161367	Inga_carinata_TDP_13820
-80664.1	fixed_2	triploid	beta-binomial-uniform	161377	Inga_carinata_TDP_13820
-80834.5	fixed	triploid	beta-binomial	161689	Inga_carinata_TDP_13820
-80834.6	fixed	triploid	beta-binomial-uniform	161698	Inga_carinata_TDP_13820
-80986.8	fixed_3	triploid	beta-binomial-uniform	161993	Inga_carinata_TDP_13820
-81074.1	fixed	tetraploid	beta-binomial	162177	Inga_carinata_TDP_13820
-81074.1	fixed	tetraploid	beta-binomial-uniform	162187	Inga_carinata_TDP_13820
-81423.3	fixed_3	diploid	beta-binomial	162856	Inga_carinata_TDP_13820
-81423.3	fixed_2	diploid	beta-binomial	162866	Inga_carinata_TDP_13820
-81423.3	fixed_2	diploid	beta-binomial-uniform	162876	Inga_carinata_TDP_13820
-81650.5	fixed_3	diploid	beta-binomial-uniform	163311	Inga_carinata_TDP_13820
-83938.4	fixed	diploid	beta-binomial-uniform	167896	Inga_carinata_TDP_13820
-95690.3	fixed	diploid	beta-binomial	191381	Inga_carinata_TDP_13820
-340755	fixed	tetraploid	normal	681539	Inga_carinata_TDP_13820
-892824	fixed	triploid	normal	1.78567e+06	Inga_carinata_TDP_13820
-3.65894e+06	fixed	diploid	normal	7.31788e+06	Inga_carinata_TDP_13820
8162.11	fixed_2	diploid	normal-uniform	-16294.5	Inga_cayennensis_FG_19
8162.11	fixed_2	tetraploid	normal-uniform	-16254.8	Inga_cayennensis_FG_19
8138.24	fixed_2	tetraploid	beta-uniform	-16207	Inga_cayennensis_FG_19
7931.3	fixed_2	diploid	beta-uniform	-15832.8	Inga_cayennensis_FG_19
7779.09	fixed	diploid	beta-uniform	-15538.3	Inga_cayennensis_FG_19
7779.08	fixed	tetraploid	beta-uniform	-15518.5	Inga_cayennensis_FG_19
7639.1	fixed	diploid	normal-uniform	-15258.4	Inga_cayennensis_FG_19
7639.09	fixed	tetraploid	normal-uniform	-15238.5	Inga_cayennensis_FG_19
7271.88	fixed	triploid	normal-uniform	-14514	Inga_cayennensis_FG_19
7271.88	fixed_2	triploid	normal-uniform	-14494.1	Inga_cayennensis_FG_19
7102.95	fixed_2	triploid	beta-uniform	-14156.3	Inga_cayennensis_FG_19
7076.11	fixed	triploid	beta-uniform	-14122.4	Inga_cayennensis_FG_19
6843.56	fixed_2	tetraploid	normal	-13627.6	Inga_cayennensis_FG_19
6514.02	fixed_3	tetraploid	beta-uniform	-12998.3	Inga_cayennensis_FG_19
6411.27	fixed_2	tetraploid	beta	-12763	Inga_cayennensis_FG_19
6222.47	fixed_3	tetraploid	normal-uniform	-12415.2	Inga_cayennensis_FG_19
6076.24	fixed	tetraploid	beta	-12122.7	Inga_cayennensis_FG_19
6015.76	fixed_3	diploid	beta-uniform	-12021.6	Inga_cayennensis_FG_19
5902.83	fixed_3	tetraploid	beta	-11775.9	Inga_cayennensis_FG_19
5781.92	fixed_3	tetraploid	normal	-11534.1	Inga_cayennensis_FG_19
5514.87	fixed_3	diploid	beta	-11019.8	Inga_cayennensis_FG_19
5514.87	fixed_2	diploid	beta	-11009.9	Inga_cayennensis_FG_19
5433.21	fixed_3	diploid	normal-uniform	-10856.5	Inga_cayennensis_FG_19
5414.99	fixed_3	triploid	beta-uniform	-10810.1	Inga_cayennensis_FG_19
5156.93	fixed_3	triploid	beta	-10294	Inga_cayennensis_FG_19
5156.98	fixed_2	triploid	beta	-10274.3	Inga_cayennensis_FG_19
5038.9	fixed_3	triploid	normal-uniform	-10058	Inga_cayennensis_FG_19
4832.5	fixed_3	diploid	normal	-9655.07	Inga_cayennensis_FG_19
4832.5	fixed_2	diploid	normal	-9645.15	Inga_cayennensis_FG_19
4694.67	fixed_3	triploid	normal	-9369.5	Inga_cayennensis_FG_19
4694.73	fixed_2	triploid	normal	-9349.78	Inga_cayennensis_FG_19
4251.33	fixed	triploid	beta	-8482.81	Inga_cayennensis_FG_19
-11883.7	fixed	diploid	beta	23767.4	Inga_cayennensis_FG_19
-101378	fixed_2	tetraploid	beta-binomial	202816	Inga_cayennensis_FG_19
-101378	fixed_2	tetraploid	beta-binomial-uniform	202826	Inga_cayennensis_FG_19
-102388	fixed_3	tetraploid	beta-binomial	204805	Inga_cayennensis_FG_19
-102594	fixed	tetraploid	beta-binomial	205218	Inga_cayennensis_FG_19
-102594	fixed	tetraploid	beta-binomial-uniform	205228	Inga_cayennensis_FG_19
-102644	fixed_3	tetraploid	beta-binomial-uniform	205319	Inga_cayennensis_FG_19
-102839	fixed_3	diploid	beta-binomial	205687	Inga_cayennensis_FG_19
-102839	fixed_2	diploid	beta-binomial	205697	Inga_cayennensis_FG_19
-102839	fixed_2	diploid	beta-binomial-uniform	205707	Inga_cayennensis_FG_19
-103177	fixed_3	diploid	beta-binomial-uniform	206364	Inga_cayennensis_FG_19
-103362	fixed_3	triploid	beta-binomial	206744	Inga_cayennensis_FG_19
-103362	fixed_2	triploid	beta-binomial	206764	Inga_cayennensis_FG_19
-103362	fixed_2	triploid	beta-binomial-uniform	206774	Inga_cayennensis_FG_19
-103784	fixed_3	triploid	beta-binomial-uniform	207588	Inga_cayennensis_FG_19
-103855	fixed	triploid	beta-binomial	207730	Inga_cayennensis_FG_19
-103855	fixed	triploid	beta-binomial-uniform	207740	Inga_cayennensis_FG_19
-105302	fixed	diploid	beta-binomial-uniform	210623	Inga_cayennensis_FG_19
-115724	fixed	diploid	beta-binomial	231447	Inga_cayennensis_FG_19
-375488	fixed	tetraploid	normal	751005	Inga_cayennensis_FG_19
-1.20417e+06	fixed	triploid	normal	2.40836e+06	Inga_cayennensis_FG_19
-3.64013e+06	fixed	diploid	normal	7.28026e+06	Inga_cayennensis_FG_19
7072.85	fixed	diploid	normal-uniform	-14125.9	Inga_cecropietorum_TDP_12505
7095.15	fixed_2	tetraploid	normal-uniform	-14121	Inga_cecropietorum_TDP_12505
7072.86	fixed	triploid	normal-uniform	-14116	Inga_cecropietorum_TDP_12505
7072.85	fixed_2	diploid	normal-uniform	-14116	Inga_cecropietorum_TDP_12505
7076.14	fixed	tetraploid	normal-uniform	-14112.7	Inga_cecropietorum_TDP_12505
7072.86	fixed_2	triploid	normal-uniform	-14096.2	Inga_cecropietorum_TDP_12505
7072.49	fixed_2	tetraploid	beta-uniform	-14075.7	Inga_cecropietorum_TDP_12505
6894.31	fixed	triploid	beta-uniform	-13758.9	Inga_cecropietorum_TDP_12505
6899.14	fixed_2	triploid	beta-uniform	-13748.8	Inga_cecropietorum_TDP_12505
6863.39	fixed	tetraploid	beta-uniform	-13687.2	Inga_cecropietorum_TDP_12505
6791.93	fixed_2	diploid	beta-uniform	-13554.2	Inga_cecropietorum_TDP_12505
6261.12	fixed	diploid	beta-uniform	-12502.5	Inga_cecropietorum_TDP_12505
5990.23	fixed_3	tetraploid	beta-uniform	-11950.8	Inga_cecropietorum_TDP_12505
5748.77	fixed_2	tetraploid	beta	-11438.2	Inga_cecropietorum_TDP_12505
5564.05	fixed_3	tetraploid	normal-uniform	-11098.4	Inga_cecropietorum_TDP_12505
5560.64	fixed_3	tetraploid	beta	-11091.6	Inga_cecropietorum_TDP_12505
5313.24	fixed_2	tetraploid	normal	-10567.1	Inga_cecropietorum_TDP_12505
5100.71	fixed_3	tetraploid	normal	-10171.7	Inga_cecropietorum_TDP_12505
5084.98	fixed_3	triploid	beta-uniform	-10150.2	Inga_cecropietorum_TDP_12505
4758.62	fixed_3	triploid	beta	-9497.44	Inga_cecropietorum_TDP_12505
4758.62	fixed_2	triploid	beta	-9477.65	Inga_cecropietorum_TDP_12505
4693.85	fixed	tetraploid	beta	-9358.02	Inga_cecropietorum_TDP_12505
4276.78	fixed_3	triploid	normal-uniform	-8533.77	Inga_cecropietorum_TDP_12505
4107	fixed	triploid	beta	-8194.2	Inga_cecropietorum_TDP_12505
3967.4	fixed_3	diploid	beta-uniform	-7924.91	Inga_cecropietorum_TDP_12505
3799.78	fixed_3	triploid	normal	-7579.77	Inga_cecropietorum_TDP_12505
3799.78	fixed_2	triploid	normal	-7559.99	Inga_cecropietorum_TDP_12505
3398.77	fixed_3	diploid	beta	-6787.65	Inga_cecropietorum_TDP_12505
3398.77	fixed_2	diploid	beta	-6777.75	Inga_cecropietorum_TDP_12505
2654.35	fixed_3	diploid	normal-uniform	-5298.8	Inga_cecropietorum_TDP_12505
1869.95	fixed_3	diploid	normal	-3730.01	Inga_cecropietorum_TDP_12505
1869.95	fixed_2	diploid	normal	-3720.11	Inga_cecropietorum_TDP_12505
-24740.5	fixed	diploid	beta	49481.1	Inga_cecropietorum_TDP_12505
-83141.9	fixed_2	tetraploid	beta-binomial	166343	Inga_cecropietorum_TDP_12505
-83141.9	fixed_2	tetraploid	beta-binomial-uniform	166353	Inga_cecropietorum_TDP_12505
-83360.7	fixed_3	tetraploid	beta-binomial	166751	Inga_cecropietorum_TDP_12505
-83588.1	fixed_3	tetraploid	beta-binomial-uniform	167206	Inga_cecropietorum_TDP_12505
-83941.4	fixed_3	triploid	beta-binomial	167903	Inga_cecropietorum_TDP_12505
-83941.4	fixed_2	triploid	beta-binomial	167922	Inga_cecropietorum_TDP_12505
-83941.5	fixed_2	triploid	beta-binomial-uniform	167932	Inga_cecropietorum_TDP_12505
-84047.3	fixed	triploid	beta-binomial	168114	Inga_cecropietorum_TDP_12505
-84047.3	fixed	triploid	beta-binomial-uniform	168124	Inga_cecropietorum_TDP_12505
-84299.3	fixed_3	triploid	beta-binomial-uniform	168618	Inga_cecropietorum_TDP_12505
-84488.4	fixed	tetraploid	beta-binomial	169007	Inga_cecropietorum_TDP_12505
-84488.5	fixed	tetraploid	beta-binomial-uniform	169017	Inga_cecropietorum_TDP_12505
-85114.6	fixed_3	diploid	beta-binomial	170239	Inga_cecropietorum_TDP_12505
-85114.6	fixed_2	diploid	beta-binomial	170249	Inga_cecropietorum_TDP_12505
-85114.6	fixed_2	diploid	beta-binomial-uniform	170259	Inga_cecropietorum_TDP_12505
-85350.9	fixed_3	diploid	beta-binomial-uniform	170712	Inga_cecropietorum_TDP_12505
-87914.4	fixed	diploid	beta-binomial-uniform	175849	Inga_cecropietorum_TDP_12505
-100832	fixed	diploid	beta-binomial	201664	Inga_cecropietorum_TDP_12505
-399704	fixed	tetraploid	normal	799437	Inga_cecropietorum_TDP_12505
-1.09429e+06	fixed	triploid	normal	2.18861e+06	Inga_cecropietorum_TDP_12505
-4.73431e+06	fixed	diploid	normal	9.46864e+06	Inga_cecropietorum_TDP_12505
8008.1	fixed_2	diploid	normal-uniform	-15986.4	Inga_chartacea_KD_922
8008.99	fixed_2	tetraploid	normal-uniform	-15948.4	Inga_chartacea_KD_922
7999.72	fixed_2	tetraploid	beta-uniform	-15929.9	Inga_chartacea_KD_922
7718.95	fixed_2	diploid	beta-uniform	-15408.1	Inga_chartacea_KD_922
7664.01	fixed	diploid	beta-uniform	-15308.1	Inga_chartacea_KD_922
7662.71	fixed	tetraploid	beta-uniform	-15285.7	Inga_chartacea_KD_922
7634.62	fixed	diploid	normal-uniform	-15249.4	Inga_chartacea_KD_922
7634.61	fixed	tetraploid	normal-uniform	-15229.5	Inga_chartacea_KD_922
7366.04	fixed	triploid	normal-uniform	-14702.3	Inga_chartacea_KD_922
7366.04	fixed_2	triploid	normal-uniform	-14682.4	Inga_chartacea_KD_922
7190.08	fixed_2	triploid	beta-uniform	-14330.5	Inga_chartacea_KD_922
7170.41	fixed	triploid	beta-uniform	-14311	Inga_chartacea_KD_922
6685.2	fixed_2	tetraploid	normal	-13310.8	Inga_chartacea_KD_922
6604.28	fixed_3	tetraploid	beta-uniform	-13178.8	Inga_chartacea_KD_922
6283.18	fixed_3	tetraploid	normal-uniform	-12536.6	Inga_chartacea_KD_922
6297.47	fixed_2	tetraploid	beta	-12535.3	Inga_chartacea_KD_922
5989.52	fixed_3	tetraploid	beta	-11949.2	Inga_chartacea_KD_922
5834.46	fixed_3	tetraploid	normal	-11639.1	Inga_chartacea_KD_922
5826.46	fixed	tetraploid	beta	-11623.1	Inga_chartacea_KD_922
5722.7	fixed_3	diploid	beta-uniform	-11435.5	Inga_chartacea_KD_922
5452.72	fixed_3	triploid	beta-uniform	-10885.6	Inga_chartacea_KD_922
5267.96	fixed_3	diploid	beta	-10526	Inga_chartacea_KD_922
5267.96	fixed_2	diploid	beta	-10516.1	Inga_chartacea_KD_922
5184.08	fixed_3	triploid	beta	-10348.3	Inga_chartacea_KD_922
5184.75	fixed_2	triploid	beta	-10329.8	Inga_chartacea_KD_922
5012.47	fixed_3	diploid	normal-uniform	-10015	Inga_chartacea_KD_922
4980.68	fixed_3	triploid	normal-uniform	-9941.5	Inga_chartacea_KD_922
4610.2	fixed_3	triploid	normal	-9200.53	Inga_chartacea_KD_922
4610.86	fixed_2	triploid	normal	-9181.97	Inga_chartacea_KD_922
4374.36	fixed_3	diploid	normal	-8738.78	Inga_chartacea_KD_922
4374.36	fixed_2	diploid	normal	-8728.85	Inga_chartacea_KD_922
4289.68	fixed	triploid	beta	-8559.48	Inga_chartacea_KD_922
-14172.8	fixed	diploid	beta	28345.6	Inga_chartacea_KD_922
-102852	fixed_2	tetraploid	beta-binomial	205764	Inga_chartacea_KD_922
-102852	fixed_2	tetraploid	beta-binomial-uniform	205774	Inga_chartacea_KD_922
-103653	fixed_3	tetraploid	beta-binomial	207337	Inga_chartacea_KD_922
-103917	fixed_3	tetraploid	beta-binomial-uniform	207863	Inga_chartacea_KD_922
-104169	fixed	tetraploid	beta-binomial	208368	Inga_chartacea_KD_922
-104169	fixed	tetraploid	beta-binomial-uniform	208378	Inga_chartacea_KD_922
-104446	fixed_3	diploid	beta-binomial	208901	Inga_chartacea_KD_922
-104446	fixed_2	diploid	beta-binomial	208911	Inga_chartacea_KD_922
-104446	fixed_2	diploid	beta-binomial-uniform	208921	Inga_chartacea_KD_922
-104628	fixed_3	triploid	beta-binomial	209276	Inga_chartacea_KD_922
-104628	fixed_2	triploid	beta-binomial	209295	Inga_chartacea_KD_922
-104628	fixed_2	triploid	beta-binomial-uniform	209305	Inga_chartacea_KD_922
-104776	fixed_3	diploid	beta-binomial-uniform	209562	Inga_chartacea_KD_922
-105050	fixed_3	triploid	beta-binomial-uniform	210119	Inga_chartacea_KD_922
-105098	fixed	triploid	beta-binomial	210215	Inga_chartacea_KD_922
-105098	fixed	triploid	beta-binomial-uniform	210225	Inga_chartacea_KD_922
-107130	fixed	diploid	beta-binomial-uniform	214280	Inga_chartacea_KD_922
-118797	fixed	diploid	beta-binomial	237595	Inga_chartacea_KD_922
-375720	fixed	tetraploid	normal	751470	Inga_chartacea_KD_922
-1.2121e+06	fixed	triploid	normal	2.42421e+06	Inga_chartacea_KD_922
-3.8819e+06	fixed	diploid	normal	7.76382e+06	Inga_chartacea_KD_922
7067.99	fixed_2	diploid	normal-uniform	-14106.5	Inga_chocoensis_TDP_13631
7067.98	fixed_2	tetraploid	normal-uniform	-14067.2	Inga_chocoensis_TDP_13631
7044.01	fixed_2	tetraploid	beta-uniform	-14019.3	Inga_chocoensis_TDP_13631
6887.99	fixed_2	diploid	beta-uniform	-13746.5	Inga_chocoensis_TDP_13631
6829.42	fixed	diploid	beta-uniform	-13639.2	Inga_chocoensis_TDP_13631
6827.32	fixed	tetraploid	beta-uniform	-13615.4	Inga_chocoensis_TDP_13631
6797.03	fixed	diploid	normal-uniform	-13574.4	Inga_chocoensis_TDP_13631
6797.02	fixed	tetraploid	normal-uniform	-13554.8	Inga_chocoensis_TDP_13631
6580.29	fixed	triploid	normal-uniform	-13131.1	Inga_chocoensis_TDP_13631
6580.29	fixed_2	triploid	normal-uniform	-13111.5	Inga_chocoensis_TDP_13631
6419.43	fixed_2	triploid	beta-uniform	-12789.7	Inga_chocoensis_TDP_13631
6396.94	fixed	triploid	beta-uniform	-12764.4	Inga_chocoensis_TDP_13631
5743.06	fixed_2	tetraploid	normal	-11427.2	Inga_chocoensis_TDP_13631
5705.52	fixed_3	tetraploid	beta-uniform	-11381.6	Inga_chocoensis_TDP_13631
5512.32	fixed_2	tetraploid	beta	-10965.7	Inga_chocoensis_TDP_13631
5390.34	fixed_3	tetraploid	normal-uniform	-10751.2	Inga_chocoensis_TDP_13631
5190.07	fixed_3	tetraploid	beta	-10350.7	Inga_chocoensis_TDP_13631
5149.72	fixed	tetraploid	beta	-10270	Inga_chocoensis_TDP_13631
5045.23	fixed_3	diploid	beta-uniform	-10080.6	Inga_chocoensis_TDP_13631
4979.07	fixed_3	tetraploid	normal	-9928.68	Inga_chocoensis_TDP_13631
4827.48	fixed_3	triploid	beta-uniform	-9635.32	Inga_chocoensis_TDP_13631
4642.45	fixed_3	diploid	beta	-9275.07	Inga_chocoensis_TDP_13631
4642.45	fixed_2	diploid	beta	-9265.25	Inga_chocoensis_TDP_13631
4581.6	fixed_3	triploid	beta	-9143.55	Inga_chocoensis_TDP_13631
4582.01	fixed_2	triploid	beta	-9124.72	Inga_chocoensis_TDP_13631
4403.83	fixed_3	diploid	normal-uniform	-8797.83	Inga_chocoensis_TDP_13631
4405.72	fixed_3	triploid	normal-uniform	-8791.79	Inga_chocoensis_TDP_13631
4065.91	fixed_3	triploid	normal	-8112.18	Inga_chocoensis_TDP_13631
4066.28	fixed_2	triploid	normal	-8093.27	Inga_chocoensis_TDP_13631
3823.23	fixed_3	diploid	normal	-7636.64	Inga_chocoensis_TDP_13631
3823.23	fixed_2	diploid	normal	-7626.82	Inga_chocoensis_TDP_13631
3761.26	fixed	triploid	beta	-7502.87	Inga_chocoensis_TDP_13631
-13087.4	fixed	diploid	beta	26174.7	Inga_chocoensis_TDP_13631
-93600.2	fixed_2	tetraploid	beta-binomial	187259	Inga_chocoensis_TDP_13631
-93600.2	fixed_2	tetraploid	beta-binomial-uniform	187269	Inga_chocoensis_TDP_13631
-94342.4	fixed_3	tetraploid	beta-binomial	188714	Inga_chocoensis_TDP_13631
-94571.2	fixed_3	tetraploid	beta-binomial-uniform	189172	Inga_chocoensis_TDP_13631
-94645.7	fixed	tetraploid	beta-binomial	189321	Inga_chocoensis_TDP_13631
-94645.7	fixed	tetraploid	beta-binomial-uniform	189331	Inga_chocoensis_TDP_13631
-94908.6	fixed_3	diploid	beta-binomial	189827	Inga_chocoensis_TDP_13631
-94908.6	fixed_2	diploid	beta-binomial	189837	Inga_chocoensis_TDP_13631
-94908.6	fixed_2	diploid	beta-binomial-uniform	189847	Inga_chocoensis_TDP_13631
-95079.1	fixed_3	triploid	beta-binomial	190178	Inga_chocoensis_TDP_13631
-95078.7	fixed_2	triploid	beta-binomial	190197	Inga_chocoensis_TDP_13631
-95078.8	fixed_2	triploid	beta-binomial-uniform	190207	Inga_chocoensis_TDP_13631
-95199.4	fixed_3	diploid	beta-binomial-uniform	190409	Inga_chocoensis_TDP_13631
-95451.3	fixed_3	triploid	beta-binomial-uniform	190922	Inga_chocoensis_TDP_13631
-95523.7	fixed	triploid	beta-binomial	191067	Inga_chocoensis_TDP_13631
-95523.7	fixed	triploid	beta-binomial-uniform	191077	Inga_chocoensis_TDP_13631
-97259.9	fixed	diploid	beta-binomial-uniform	194539	Inga_chocoensis_TDP_13631
-107868	fixed	diploid	beta-binomial	215736	Inga_chocoensis_TDP_13631
-352036	fixed	tetraploid	normal	704101	Inga_chocoensis_TDP_13631
-1.0822e+06	fixed	triploid	normal	2.16441e+06	Inga_chocoensis_TDP_13631
-3.50035e+06	fixed	diploid	normal	7.00071e+06	Inga_chocoensis_TDP_13631
8458.76	fixed_2	diploid	normal-uniform	-16887.5	Inga_chrysantha_KD_328
8458.75	fixed_2	tetraploid	normal-uniform	-16847.5	Inga_chrysantha_KD_328
8432.73	fixed_2	tetraploid	beta-uniform	-16795.4	Inga_chrysantha_KD_328
8226.92	fixed_2	diploid	beta-uniform	-16423.8	Inga_chrysantha_KD_328
8172.63	fixed	diploid	beta-uniform	-16325.2	Inga_chrysantha_KD_328
8169.96	fixed	tetraploid	beta-uniform	-16299.9	Inga_chrysantha_KD_328
8144.53	fixed	diploid	normal-uniform	-16269	Inga_chrysantha_KD_328
8144.52	fixed	tetraploid	normal-uniform	-16249	Inga_chrysantha_KD_328
7900.34	fixed	triploid	normal-uniform	-15770.7	Inga_chrysantha_KD_328
7900.34	fixed_2	triploid	normal-uniform	-15750.7	Inga_chrysantha_KD_328
7716.22	fixed_2	triploid	beta-uniform	-15382.4	Inga_chrysantha_KD_328
7691	fixed	triploid	beta-uniform	-15352	Inga_chrysantha_KD_328
6908.4	fixed_2	tetraploid	normal	-13756.8	Inga_chrysantha_KD_328
6899.57	fixed_2	tetraploid	beta	-13739.1	Inga_chrysantha_KD_328
6872.03	fixed_3	tetraploid	beta-uniform	-13714	Inga_chrysantha_KD_328
6513.29	fixed_3	tetraploid	normal-uniform	-12996.6	Inga_chrysantha_KD_328
6244.3	fixed_3	tetraploid	beta	-12458.6	Inga_chrysantha_KD_328
6143.56	fixed	tetraploid	beta	-12257.1	Inga_chrysantha_KD_328
6054.94	fixed_3	diploid	beta-uniform	-12099.9	Inga_chrysantha_KD_328
6022.47	fixed_3	tetraploid	normal	-12014.9	Inga_chrysantha_KD_328
5836.03	fixed_3	triploid	beta-uniform	-11652	Inga_chrysantha_KD_328
5573.64	fixed_3	diploid	beta	-11137.3	Inga_chrysantha_KD_328
5573.64	fixed_2	diploid	beta	-11127.3	Inga_chrysantha_KD_328
5544.4	fixed_3	triploid	beta	-11068.8	Inga_chrysantha_KD_328
5544.49	fixed_2	triploid	beta	-11049	Inga_chrysantha_KD_328
5325.77	fixed_3	triploid	normal-uniform	-10631.5	Inga_chrysantha_KD_328
5272.2	fixed_3	diploid	normal-uniform	-10534.4	Inga_chrysantha_KD_328
4921.71	fixed_3	triploid	normal	-9823.41	Inga_chrysantha_KD_328
4921.8	fixed_2	triploid	normal	-9803.57	Inga_chrysantha_KD_328
4605.59	fixed	triploid	beta	-9191.17	Inga_chrysantha_KD_328
4578.33	fixed_3	diploid	normal	-9146.65	Inga_chrysantha_KD_328
4578.33	fixed_2	diploid	normal	-9136.65	Inga_chrysantha_KD_328
-15713.5	fixed	diploid	beta	31427.1	Inga_chrysantha_KD_328
-103676	fixed_2	tetraploid	beta-binomial	207413	Inga_chrysantha_KD_328
-103676	fixed_2	tetraploid	beta-binomial-uniform	207423	Inga_chrysantha_KD_328
-104519	fixed_3	tetraploid	beta-binomial	209069	Inga_chrysantha_KD_328
-104794	fixed_3	tetraploid	beta-binomial-uniform	209617	Inga_chrysantha_KD_328
-104961	fixed	tetraploid	beta-binomial	209952	Inga_chrysantha_KD_328
-104961	fixed	tetraploid	beta-binomial-uniform	209962	Inga_chrysantha_KD_328
-105181	fixed_3	diploid	beta-binomial	210372	Inga_chrysantha_KD_328
-105181	fixed_2	diploid	beta-binomial	210382	Inga_chrysantha_KD_328
-105181	fixed_2	diploid	beta-binomial-uniform	210392	Inga_chrysantha_KD_328
-105269	fixed_3	triploid	beta-binomial	210559	Inga_chrysantha_KD_328
-105269	fixed_2	triploid	beta-binomial	210579	Inga_chrysantha_KD_328
-105269	fixed_2	triploid	beta-binomial-uniform	210589	Inga_chrysantha_KD_328
-105529	fixed_3	diploid	beta-binomial-uniform	211068	Inga_chrysantha_KD_328
-105653	fixed	triploid	beta-binomial	211326	Inga_chrysantha_KD_328
-105653	fixed	triploid	beta-binomial-uniform	211336	Inga_chrysantha_KD_328
-105718	fixed_3	triploid	beta-binomial-uniform	211456	Inga_chrysantha_KD_328
-108060	fixed	diploid	beta-binomial-uniform	216141	Inga_chrysantha_KD_328
-119904	fixed	diploid	beta-binomial	239809	Inga_chrysantha_KD_328
-418184	fixed	tetraploid	normal	836398	Inga_chrysantha_KD_328
-1.28951e+06	fixed	triploid	normal	2.57905e+06	Inga_chrysantha_KD_328
-4.20714e+06	fixed	diploid	normal	8.4143e+06	Inga_chrysantha_KD_328
8192.34	fixed_2	tetraploid	normal-uniform	-16315.4	Inga_chrysantha_KD_7021
7822.52	fixed_2	diploid	normal-uniform	-15615.4	Inga_chrysantha_KD_7021
7810.4	fixed_2	tetraploid	beta-uniform	-15551.6	Inga_chrysantha_KD_7021
7557.59	fixed_2	diploid	beta-uniform	-15085.5	Inga_chrysantha_KD_7021
7423.18	fixed	diploid	beta-uniform	-14826.6	Inga_chrysantha_KD_7021
7415.93	fixed	diploid	normal-uniform	-14812.1	Inga_chrysantha_KD_7021
7423.17	fixed	tetraploid	beta-uniform	-14806.8	Inga_chrysantha_KD_7021
7415.92	fixed	tetraploid	normal-uniform	-14792.3	Inga_chrysantha_KD_7021
7037.9	fixed	triploid	normal-uniform	-14046.1	Inga_chrysantha_KD_7021
7037.9	fixed_2	triploid	normal-uniform	-14026.4	Inga_chrysantha_KD_7021
6861.45	fixed_2	triploid	beta-uniform	-13673.5	Inga_chrysantha_KD_7021
6845.17	fixed	triploid	beta-uniform	-13660.7	Inga_chrysantha_KD_7021
6530.85	fixed_2	tetraploid	normal	-13002.4	Inga_chrysantha_KD_7021
6369.91	fixed_3	tetraploid	beta-uniform	-12710.1	Inga_chrysantha_KD_7021
6131.26	fixed_2	tetraploid	beta	-12203.2	Inga_chrysantha_KD_7021
6067.16	fixed_3	tetraploid	normal-uniform	-12104.7	Inga_chrysantha_KD_7021
5769.9	fixed_3	tetraploid	beta	-11510.1	Inga_chrysantha_KD_7021
5720.3	fixed	tetraploid	beta	-11410.9	Inga_chrysantha_KD_7021
5638.19	fixed_3	tetraploid	normal	-11246.7	Inga_chrysantha_KD_7021
5595.11	fixed_3	diploid	beta-uniform	-11180.3	Inga_chrysantha_KD_7021
5174.92	fixed_3	triploid	beta-uniform	-10330.1	Inga_chrysantha_KD_7021
5142.36	fixed_3	diploid	beta	-10274.8	Inga_chrysantha_KD_7021
5142.36	fixed_2	diploid	beta	-10264.9	Inga_chrysantha_KD_7021
4973.08	fixed_3	diploid	normal-uniform	-9936.28	Inga_chrysantha_KD_7021
4915.67	fixed_3	triploid	beta	-9811.56	Inga_chrysantha_KD_7021
4915.72	fixed_2	triploid	beta	-9791.87	Inga_chrysantha_KD_7021
4758.68	fixed_3	triploid	normal-uniform	-9497.59	Inga_chrysantha_KD_7021
4407.05	fixed_3	triploid	normal	-8794.31	Inga_chrysantha_KD_7021
4407.08	fixed_2	triploid	normal	-8774.59	Inga_chrysantha_KD_7021
4369.61	fixed_3	diploid	normal	-8729.33	Inga_chrysantha_KD_7021
4369.61	fixed_2	diploid	normal	-8719.44	Inga_chrysantha_KD_7021
3986.47	fixed	triploid	beta	-7953.16	Inga_chrysantha_KD_7021
-12809.7	fixed	diploid	beta	25619.5	Inga_chrysantha_KD_7021
-99642.3	fixed_2	tetraploid	beta-binomial	199344	Inga_chrysantha_KD_7021
-99642.5	fixed_2	tetraploid	beta-binomial-uniform	199354	Inga_chrysantha_KD_7021
-100485	fixed_3	tetraploid	beta-binomial	201000	Inga_chrysantha_KD_7021
-100734	fixed_3	tetraploid	beta-binomial-uniform	201497	Inga_chrysantha_KD_7021
-100896	fixed	tetraploid	beta-binomial	201821	Inga_chrysantha_KD_7021
-100896	fixed	tetraploid	beta-binomial-uniform	201831	Inga_chrysantha_KD_7021
-101198	fixed_3	diploid	beta-binomial	202405	Inga_chrysantha_KD_7021
-101198	fixed_2	diploid	beta-binomial	202415	Inga_chrysantha_KD_7021
-101198	fixed_2	diploid	beta-binomial-uniform	202425	Inga_chrysantha_KD_7021
-101515	fixed_3	diploid	beta-binomial-uniform	203040	Inga_chrysantha_KD_7021
-101556	fixed_3	triploid	beta-binomial	203131	Inga_chrysantha_KD_7021
-101555	fixed_2	triploid	beta-binomial	203150	Inga_chrysantha_KD_7021
-101556	fixed_2	triploid	beta-binomial-uniform	203160	Inga_chrysantha_KD_7021
-101956	fixed_3	triploid	beta-binomial-uniform	203932	Inga_chrysantha_KD_7021
-102080	fixed	triploid	beta-binomial	204181	Inga_chrysantha_KD_7021
-102080	fixed	triploid	beta-binomial-uniform	204191	Inga_chrysantha_KD_7021
-103624	fixed	diploid	beta-binomial-uniform	207268	Inga_chrysantha_KD_7021
-114524	fixed	diploid	beta-binomial	229048	Inga_chrysantha_KD_7021
-356148	fixed	tetraploid	normal	712325	Inga_chrysantha_KD_7021
-1.17956e+06	fixed	triploid	normal	2.35915e+06	Inga_chrysantha_KD_7021
-3.6368e+06	fixed	diploid	normal	7.27361e+06	Inga_chrysantha_KD_7021
8400.89	fixed_2	diploid	normal-uniform	-16771.8	Inga_subcapitata_TI_2035
8400.88	fixed_2	tetraploid	normal-uniform	-16731.7	Inga_subcapitata_TI_2035
8372.06	fixed_2	tetraploid	beta-uniform	-16674.1	Inga_subcapitata_TI_2035
8236.83	fixed_2	diploid	beta-uniform	-16443.6	Inga_subcapitata_TI_2035
8212.17	fixed	diploid	beta-uniform	-16404.3	Inga_subcapitata_TI_2035
8210.17	fixed	tetraploid	beta-uniform	-16380.3	Inga_subcapitata_TI_2035
8104.47	fixed	diploid	normal-uniform	-16188.9	Inga_subcapitata_TI_2035
8104.46	fixed	tetraploid	normal-uniform	-16168.9	Inga_subcapitata_TI_2035
7922.46	fixed	triploid	normal-uniform	-15814.9	Inga_subcapitata_TI_2035
7922.46	fixed_2	triploid	normal-uniform	-15794.9	Inga_subcapitata_TI_2035
7740.34	fixed	triploid	beta-uniform	-15450.6	Inga_subcapitata_TI_2035
7749.62	fixed_2	triploid	beta-uniform	-15449.2	Inga_subcapitata_TI_2035
7003.82	fixed_2	tetraploid	beta	-13947.6	Inga_subcapitata_TI_2035
6860.11	fixed_2	tetraploid	normal	-13660.2	Inga_subcapitata_TI_2035
6708.17	fixed_3	tetraploid	beta-uniform	-13386.3	Inga_subcapitata_TI_2035
6376.13	fixed_3	tetraploid	normal-uniform	-12722.2	Inga_subcapitata_TI_2035
6206.67	fixed_3	diploid	beta-uniform	-12403.3	Inga_subcapitata_TI_2035
6159.32	fixed	tetraploid	beta	-12288.6	Inga_subcapitata_TI_2035
6101.02	fixed_3	tetraploid	beta	-12172	Inga_subcapitata_TI_2035
5951.63	fixed_3	triploid	beta-uniform	-11883.2	Inga_subcapitata_TI_2035
5881.67	fixed_3	tetraploid	normal	-11733.3	Inga_subcapitata_TI_2035
5712.6	fixed_3	diploid	beta	-11415.2	Inga_subcapitata_TI_2035
5712.6	fixed_2	diploid	beta	-11405.2	Inga_subcapitata_TI_2035
5667.93	fixed_3	triploid	beta	-11315.8	Inga_subcapitata_TI_2035
5668.5	fixed_2	triploid	beta	-11297	Inga_subcapitata_TI_2035
5486.29	fixed_3	triploid	normal-uniform	-10952.6	Inga_subcapitata_TI_2035
5448.5	fixed_3	diploid	normal-uniform	-10887	Inga_subcapitata_TI_2035
5096.88	fixed_3	triploid	normal	-10173.7	Inga_subcapitata_TI_2035
5097.41	fixed_2	triploid	normal	-10154.8	Inga_subcapitata_TI_2035
4844.38	fixed	triploid	beta	-9668.75	Inga_subcapitata_TI_2035
4769.5	fixed_3	diploid	normal	-9528.99	Inga_subcapitata_TI_2035
4769.5	fixed_2	diploid	normal	-9518.98	Inga_subcapitata_TI_2035
-14930.1	fixed	diploid	beta	29860.1	Inga_subcapitata_TI_2035
-99189.9	fixed_2	tetraploid	beta-binomial	198440	Inga_subcapitata_TI_2035
-99190.4	fixed_2	tetraploid	beta-binomial-uniform	198451	Inga_subcapitata_TI_2035
-100120	fixed_3	tetraploid	beta-binomial	200270	Inga_subcapitata_TI_2035
-100388	fixed_3	tetraploid	beta-binomial-uniform	200807	Inga_subcapitata_TI_2035
-100397	fixed	tetraploid	beta-binomial	200825	Inga_subcapitata_TI_2035
-100397	fixed	tetraploid	beta-binomial-uniform	200835	Inga_subcapitata_TI_2035
-100469	fixed_3	diploid	beta-binomial	200948	Inga_subcapitata_TI_2035
-100469	fixed_2	diploid	beta-binomial	200958	Inga_subcapitata_TI_2035
-100469	fixed_2	diploid	beta-binomial-uniform	200968	Inga_subcapitata_TI_2035
-100576	fixed_3	triploid	beta-binomial	201172	Inga_subcapitata_TI_2035
-100576	fixed_2	triploid	beta-binomial	201191	Inga_subcapitata_TI_2035
-100576	fixed_2	triploid	beta-binomial-uniform	201202	Inga_subcapitata_TI_2035
-100822	fixed_3	diploid	beta-binomial-uniform	201655	Inga_subcapitata_TI_2035
-100833	fixed	triploid	beta-binomial	201687	Inga_subcapitata_TI_2035
-100833	fixed	triploid	beta-binomial-uniform	201697	Inga_subcapitata_TI_2035
-101030	fixed_3	triploid	beta-binomial-uniform	202080	Inga_subcapitata_TI_2035
-103348	fixed	diploid	beta-binomial-uniform	206716	Inga_subcapitata_TI_2035
-113929	fixed	diploid	beta-binomial	227858	Inga_subcapitata_TI_2035
-433425	fixed	tetraploid	normal	866879	Inga_subcapitata_TI_2035
-1.25761e+06	fixed	triploid	normal	2.51524e+06	Inga_subcapitata_TI_2035
-4.1504e+06	fixed	diploid	normal	8.30081e+06	Inga_subcapitata_TI_2035
9396.7	fixed_2	diploid	normal-uniform	-18762.9	Inga_cocleensis_BCI_9045
[truncated: 8,639 more rows]

## Sheet: Accession_Information
Data source	ENA/SRA accession number	Sample ID	Collectors	Accepted_name	Country	Region	Locality	Notes
Nicholls et al. 2025	SRR13347382	TI_748	Thomas Kursar plant_TI_748	Inga acreana	Ecuador	Orellana	Tiputini Biodiversity Station
Nicholls et al. 2025	SRR13356783	KD_4659	Kyle Dexter 4659	Inga acrocephala	French Guiana		Nouragues Ecological Research Station
Ringelberg et al. 2023	SRR13347369	KD_6412	Kyle Dexter 6412	Inga adenophylla	Peru	Junin	East of puerto Ocopa off road that follows river
Ringelberg et al. 2023	SRR13347358	KD_7184	Kyle Dexter 7184	Inga affinis	Bolivia	Santa Cruz	between San Ramon and San Julian on route 9.
Nicholls et al. 2025	SRR13356741	TI_1961	Thomas Kursar plant_TI_1961	Inga alata	Ecuador	Orellana	Tiputini Biodiversity Station
Nicholls et al. 2025	SRR13356776	KD_55	Kyle Dexter 55	Inga alba	Peru	Madre De Dios	Los Amigos Biological Station
Ringelberg et al. 2023	SRR13347400	TDP_13574	T.D. Pennington 13574	Inga allenii	Costa Rica	Puntarenas	Osa Peninsula
Schley et al. 2025	ERR14216124	TDP_13444	T.D. Pennington & Saldias 13444	Inga approximata	Bolivia	Cochabamba
Ringelberg et al. 2023	SRR13386462	DMN_1737	D.M. Neves 1737	Inga aptera	Brazil	Bahia	Porto Seguro: Estacao Pau-Brasil, CEPLAC
Nicholls et al. 2025	SRR13356722	TI_404	Thomas Kursar plant_TI_404	Inga auristellae	Ecuador	Orellana	Tiputini Biodiversity Station
Schley et al. 2025	ERR14216125	TDP_13752	T.D. Pennington & Freire 13752	Inga balsapambensis	Ecuador
Ringelberg et al. 2023	SRR13386385	MB_900	Márcio Batista PEPI 900 (12/02/2012)	Inga barbata	Brazil	Minas Gerais	Atlantic forest
Schley et al. 2025	ERR14216126	TDP_13596	T.D. Pennington et al. 13596	Inga barbourii	Costa Rica	Alajuela	San Ramon to San Carlos
Schley et al. 2025	ERR14216129	ALV6870	Alvarez & Jimenez 6870	Inga belizensis	Mexico	Ocosingo
Schley et al. 2025	ERR14216128	EB2319	Estrada & Blanco 2319	Inga bella	Costa Rica	Osa	Puntarenas, R. N. V. S. Hacienda Barú Dominical
Ringelberg et al. 2023	SRR13241602	M_2255	M.Lemes marked adult 2255	Inga bicoloriflora	Brazil	Amazonas	Reserva Adolfo Ducke, North of Manaus
Ringelberg et al. 2023	SRR13386439	GV_68	Gabriella Vasconcelos 68	Inga blanchetiana	Brazil	Paraiba	Atlantic forest
Schley et al. 2025	ERR14216132	AMO1544	Amorim et al 1544	Inga bollandii	Brazil	Sergipe	Estância
Nicholls et al. 2025	SRR13347386	TI_1865	Thomas Kursar plant_TI_1865	Inga bourgonii	Ecuador	Orellana	Tiputini Biodiversity Station
Ringelberg et al. 2023	SRR13241580	KD_703	Kyle Dexter 703	Inga brachyrhachis	Peru	Loreto	Sabalillo Forest Reserve
Nicholls et al. 2025	SRR13347372	KD_4726	Kyle Dexter 4726	Inga brachystachys	French Guiana		Nouragues Ecological Research Station
Schley et al. 2025	ERR14216130	AZ4232	Aguilar & Zamora 4232	Inga bracteifera	Costa Rica	Puntarenas	Entre Guadoral y Colinas Maiz de Los Uvas.
Ringelberg et al. 2023	SRR13347365	DMN_1959	D.M. Neves 1959	Inga brevialata	Brazil	Para	Melgaco: Flona Caxiuana, arredores da base fisica da Estacao Cientifica Ferreira Pena	First identified as Inga umbratica
Nicholls et al. 2015	ERR776801	FG_200	Kursar, T.A. & Coley, P.D. 200	Inga brevipes	French Guiana		Nouragues Ecological Research Station
Schley et al. 2025	ERR14216133	HCL_8361	H.C. Lima 8361	Inga bullata	Brazil	Rio de Janeiro	Tinguá, Represa de Macuco, picada para a Pedra da Onça. Mata de encosta. Reserva Biológica do Tinguá
Schley et al. 2025	ERR14216136	DMN_210513	Neves, Pennington, Fraga & Siqueira 21_05_2013	Inga cabelo	Brazil	Espírito Santo
Schley et al. 2025	ERR14216135	LEW_1724	Lewis, Hughes, Berencsholer, Villacorta 1724	Inga calderonii	El Salvador	Ahuachapán	Ahuachapán, on ridge between San Benito and El Imposible, environs of Hacienda San Benito. El Imposible National Park.
Nicholls et al. 2025	SRR13241624	M_54A	P.D. Coley & T.A. Kursar M_54A	Inga capitata	Brazil	Amazonas	Manaus
Schley et al. 2025	ERR14216138	AS753	A Sugden & Wingfield 753	Inga cardozana	Venezuela
Schley et al. 2025	ERR14216137	TDP_13820	T.D. Pennington & Freire 13820	Inga carinata	Ecuador	Manabí
Ringelberg et al. 2023	SRR13356797	FG_19	Kursar, T.A. & Coley, P.D. 19	Inga cayennensis	French Guiana		Nouragues Ecological Research Station
Schley et al. 2025	ERR14216140	TDP_12505	T.D. Pennington & Grandes 12505	Inga cecropietorum	Peru
Nicholls et al. 2025	SRR13347352	KD_922	Kyle Dexter 922	Inga chartacea	Peru	Madre De Dios	Los Amigos Biological Station
Ringelberg et al. 2023	SRR13347397	TDP_13631	T.D. Pennington 13631	Inga chocoensis	Costa Rica	Alajuela	San Rafael de Guatuso, Cabanga
Nicholls et al. 2025	SRR13347364	KD_7021	Kyle Dexter 7021	Inga chrysantha	Brazil	Amazonas	Reserva Adolfo Ducke, North of Manaus, PPBIO plot LO8:2500.
Ringelberg et al. 2023	SRR13241668	KD_328	Kyle Dexter 328	Inga chrysantha	Peru	Loreto	Sabalillo Forest Reserve	First identified as Inga acuminata
Ringelberg et al. 2023	ERR776800	BCI_9045	P.D. Coley & T.A. Kursar plant# BCI_9045	Inga cocleensis	Panama		Barro Colorado Island
Ringelberg et al. 2023	SRR13386456	FCPG_754	F.C.P. Garcia 754	Inga congesta	Brazil	Rio de Janeiro	Serra da Tiririca
Ringelberg et al. 2023	SRR13386432	JMF_1410	J. M. Fernandes 1410	Inga cordistipula	Brazil	Rio de Janeiro	Jardim Botânico do Rio de Janeiro
Nicholls et al. 2025	SRR13347385	TI_553	Thomas Kursar plant_TI_553	Inga cylindrica	Ecuador	Orellana	Tiputini Biodiversity Station
Schley et al. 2025	ERR14216139	WP_4900	Palacios, Alvarez & Freire 4900	Inga cynometrifolia	Ecuador	Napo
Schley et al. 2025	ERR14216141	TDP_13437	T.D. Pennington & MacQueen 13437	Inga davidsei	Guatemala
Ringelberg et al. 2023	SRR13347343	KD_151	Kyle Dexter 151	Inga densiflora	Peru	MadreDeDios	Cocha Cashu Biological Station
Schley et al. 2025	ERR14216142	DMN_1980	D.M. Neves 1980	Inga disticha	Brazil	Pará	Flona Caxiuana, Estação Científica Ferreira Penna, parcela de terra firme 1 do TEAM.
Schley et al. 2025	ERR14216143	TDP_16949	T.D. Pennington 16949	Inga duckei	Peru
Nicholls et al. 2025	SRR13347390	TI_1418	Thomas Kursar plant_TI_1418	Inga edulis	Ecuador	Orellana	Tiputini Biodiversity Station
Schley et al. 2025	ERR14216144	HAT_27598	Hatschbach 27598	Inga edwallii	Brazil	Guaraqueçaba
Schley et al. 2025	ERR14216146	DG115	Dunia Garcia 115	Inga exalata	Costa Rica	Guanacaste	Liberia, P. N. Guanacaste Cordillera de Guanacaste. Nueva Zelandia Estación San Ramón Sendero El Argentino
Ringelberg et al. 2023	SRR13386411	DMN_1211	D.M. Neves 1211	Inga exfoliata	Brazil	Espírito Santo	Linhares: Reserva Natural Vale Linhares
Schley et al. 2025	ERR14216145	TDP_13494	T.D. Pennington 13494	Inga expansa	Bolivia
Ringelberg et al. 2023	SRR13356746	FG_164	Kursar, T.A. & Coley, P.D. 164	Inga fastuosa	French Guiana		Nouragues Ecological Research Station
Schley et al. 2025	ERR14216147	AM13528	A. Monteagudo 13528	Inga fendleriana	Peru	Pasco	Dist. Huancabamba. Parque Nacional Chanachaga-Chemillen, Parcela Permanente 1.0 ha Oso Playa. Bosque montano primario húmedo.
Ringelberg et al. 2023	SRR13386383	RTP_1122	R. T. Pennington 1122	Inga feuillei	Peru	Arequipa	Pescadores
Schley et al. 2025	ERR14216148	BET6090	Betancur, Kress, Echeverry 6090	Inga filiformis	Colombia	Chocó	Corregimiento Coqui, sitio Boca Vieja, Cabo Corrientes, estribaciones de la Serranía del Baudó, Costa Pacífica Colombiana, Golfo de Tribugá
Nicholls et al. 2025	SRR13386429	JMF_1444	J. M. Fernandes 1444	Inga flagelliformis	Brazil	Minas Gerais	Parque Estadual Alto Cariri
Nicholls et al. 2025	SRR13347333	LA_2737	P.D. Coley & T.A. Kursar plant# LA_2737	Inga fosteriana	Peru	Madre De Dios	Los Amigos Biological Station
Schley et al. 2025	ERR14216149	VAS_14326	Vasquez et al 14326	Inga gereauana	Peru
Ringelberg et al. 2023	SRR13386378	DMN_1293	D.M. Neves 1293	Inga globularis	Brazil	Rio de Janeiro	Nova Friburgo: Borda da estrada que leva à Macaé de Cima +/- Km 2
Ringelberg et al. 2023	SRR13347360	KD_7056	Kyle Dexter 7056	Inga glomeriflora	Brazil	Amazonas	Reserva Adolfo Ducke, North of Manaus, PPBIO plot LO2:3000.
Ringelberg et al. 2023	ERR776791	BCI_9620	P.D. Coley & T.A. Kursar plant# BCI_9620	Inga goldmanii	Panama		Barro Colorado Island
Ringelberg et al. 2023	SRR13347401	TDP_13572	T.D. Pennington 13572	Inga golfodulcensis	Costa Rica	Puntarenas	Osa Peninsula
Nicholls et al. 2025	SRR13347324	M_1122	P.D. Coley & T.A. Kursar plant# M_1122	Inga gracilifolia	Brazil	Amazonas	Manaus
Nicholls et al. 2025	SRR13241597	M_15AA	P.D. Coley & T.A. Kursar M_15AA	Inga grandiflora	Brazil	Amazonas	Manaus, Reserva 41, PDBFF
Schley et al. 2025	ERR14216150	MS_54	Mota & Santos 54	Inga grandis	Brazil	Acre	Rio Branco
Schley et al. 2025	ERR14216151	AMO969	Amorim et al 969	Inga grazielae	Brazil	Bahia	12Km da estrada Itacare/Taboquinhas.
Schley et al. 2025	ERR14216152	ZAM_2274	N Zamora 2274	Inga herrerae	Costa Rica	San José	Cerros de Puriscal. Santiago de Puriscal, Grifo Alto, 1-2 km carretera a San Pablo de Turrubares.
Ringelberg et al. 2023	SRR13356785	KD_4583	Kyle Dexter 4583	Inga heterophylla	French Guiana		Paracou Research Station
Ringelberg et al. 2023	SRR13386430	JMF_1428	J. M. Fernandes 1428	Inga hispida	Brazil	Minas Gerais	Parque Estadual dos Sete Salões, Comunidade Alta Aparecida.
Schley et al. 2025	ERR14216154	DUR5554	Duran et al 5554	Inga huastecana	Mexico	Hidalgo	3.56 km al NO de Tianguisteco, canada de Chinameca
Nicholls et al. 2025	SRR13347371	KD_4911	Kyle Dexter 4911	Inga huberi	French Guiana		Nouragues Ecological Research Station
Ringelberg et al. 2023	SRR13347394	TDP_16880	T.D. Pennington 16880	Inga ilta	Ecuador
Schley et al. 2025	ERR14216153	CLA_6779	Clark 6779	Inga inflata	Venezuela	Amazonas	San Carlos de Rio Negro
Nicholls et al. 2025	SRR13347393	TDP_16952	T.D. Pennington 16952	Inga ingoides	Peru	Loreto
Schley et al. 2025	ERR14216155	BK1380	B Klitgaard 1380	Inga japurensis	Bolivia(?)
Schley et al. 2025	ERR14216156	TDP_14778	T.D. Pennington 14778	Inga jaunechensis	Ecuador
Schley et al. 2025	ERR14216157	HH_828	Harrison & Harrison 828	Inga jefensis	Panama	Panama	Cerro Jefe region. Romeo & Juliet trail about 200 m from entrace, left side
Nicholls et al. 2025	SRR13356768	FG_135	Kursar, T.A. & Coley, P.D. 135	Inga jenmani	French Guiana		Nouragues Ecological Research Station
Schley et al. 2025	ERR14216158	JIM_1507	Jimenez & Ramirez 1507	Inga jimenezii	Costa Rica	San José	Fila Bustamante, faldas del Cerro Pito, camino a Esquipulas, orilla de la carretera
Ringelberg et al. 2023	SRR13347402	TDP_13568	T.D. Pennington 13568	Inga jinicuil	Costa Rica
Schley et al. 2025	ERR14216159	WFR_2627	William Farfan Rios 2627	Inga killipiana	Peru
Ringelberg et al. 2023	SRR13241654	KD_556	Kyle Dexter 556	Inga klugii	Peru	MadreDeDios	Cocha Cashu Biological Station
Ringelberg et al. 2023	SRR13356729	TI_2062	Thomas Kursar plant_TI_2062	Inga kursarii	Ecuador	Orellana	Tiputini Biodiversity Station
Schley et al. 2025	ERR14216160	RAM_7221	Ramos et al 7221	Inga lallensis	Ecuador	Cotopaxi	Abajo de Costa Azul, por el camino a Dos Rios, borde de bosque; casi a 39 km de Sigchos.
Ringelberg et al. 2023	SRR13386458	FCPG_744	F.C.P. Garcia et al. 744	Inga lanceifolia	Brazil	Rio de Janeiro	Maca de Cima, Nova Friburgo
Nicholls et al. 2025	SRR13356780	KD_4739	Kyle Dexter 4739	Inga lateriflora	French Guiana		Nouragues Ecological Research Station
Schley et al. 2025	ERR14216162	TDP_13611	T.D. Pennington 13611	Inga latipes	Costa Rica	Buena Vista to Siquirres, 8km before Siquirres
Nicholls et al. 2025	SRR13356750	TI_1387	Thomas Kursar plant_TI_1387	Inga laurina	Ecuador	Orellana	Tiputini Biodiversity Station
Ringelberg et al. 2023	SRR13356732	TI_2052	Thomas Kursar plant_TI_2052	Inga leiocalycina	Ecuador	Orellana	Tiputini Biodiversity Station
Ringelberg et al. 2023	SRR13386437	JK_33	J. Kulkamp 33	Inga lenticellata	Brazil	Santa Catarina	Curitibanos
Ringelberg et al. 2023	SRR13386465	DMN_1298	D.M. Neves 1298	Inga lentiscifolia	Brazil	Rio de Janeiro	Nova Friburgo: Borda da estrada que leva à Macaé de Cima
Schley et al. 2025	ERR14216163	TDP_13597	T.D. Pennington, Owen & Zamora 13597	Inga leonis	Costa Rica	Alajuela	San Ramón to San Carlos, below Cataractas
Ringelberg et al. 2023	SRR13386435	JMF_1399	J. M. Fernandes 1399	Inga leptantha	Brazil	Minas Gerais	Perd
Ringelberg et al. 2023	SRR13347374	KD_2990	Kyle Dexter 2990	Inga lineata	Peru	MadreDeDios	Cocha Cashu Biological Station
Ringelberg et al. 2023	SRR13347399	TDP_13578	T.D. Pennington 13578	Inga litoralis	Costa Rica	Puntarenas	Osa Peninsula
Ringelberg et al. 2023	SRR13356724	FG_170	Kursar, T.A. & Coley, P.D. 170	Inga lomatophylla	French Guiana		Nouragues Ecological Research Station
Nicholls et al. 2025	SRR13386410	KD_5514	Kyle Dexter 5514	Inga longiflora	French Guiana		Nouragues Ecological Research Station
Schley et al. 2025	ERR14216164	JFD_248	J.F. Duivenvoorden 248	Inga longifoliola	Colombia	Caqueta
Ringelberg et al. 2023	SRR13356801	FG_107	Kursar, T.A. & Coley, P.D. 107	Inga longipedunculata	French Guiana		Nouragues Ecological Research Station
Ringelberg et al. 2023	SRR13347395	KD_2469	Kyle Dexter 2469	Inga longipes	Peru	MadreDeDios	Cocha Cashu Biological Station
Ringelberg et al. 2023	ERR776786	FG_33	Kursar, T.A. & Coley, P.D. 33	Inga loubryana	French Guiana		Nouragues Ecological Research Station
Ringelberg et al. 2023	SRR13386428	JMF_1446	J. M. Fernandes 1446	Inga luschnathiana	Brazil	Minas Gerais	Atlantic forest
Ringelberg et al. 2023	SRR13347353	KD_876	Kyle Dexter 876	Inga macrophylla	Peru	MadreDeDios	Boca Manu
Schley et al. 2025	ERR14216165	VVE_469	V. van den Eynden & Huera 469	Inga manabiensis	Ecuador
Nicholls et al. 2025	SRR13356788	KD_1031	Kyle Dexter 1031	Inga marginata	Peru	Madre De Dios	Los Amigos Biological Station
Ringelberg et al. 2023	SRR13386457	FCPG_753	F.C.P. Garcia 753	Inga maritima	Brazil	Rio de Janeiro	Atlantic forest
Schley et al. 2025	ERR14216166	DEL3239	Delnatte et al 3239	Inga martinicensis	Martinique	Windward Islands	Commune de Gros Morne.
Schley et al. 2025	ERR14216167	GF3083	Gerardo Flores 3083	Inga maynensis	Peru(?)
Ringelberg et al. 2023	SRR13347355	KD_816	Kyle Dexter 816	Inga megaphylla	Peru	Loreto	Sabalillo Forest Reserve
Nicholls et al. 2025	SRR13347320	M_1208	Kursar,T.A. & Coley, P.D. 1208	Inga melinonis	Brazil	Amazonas	Manaus
Schley et al. 2025	ERR14216169	RZ_1551	R Zuñiga 1551	Inga micheliana	Honduras	Comayagua	La Tigra, 8 km sur de carretera de Siguatepeque a la Danta, I. oerstediana cultivada, area de bosque de pino
Schley et al. 2025	ERR14216170	DUC10063	Ducke 10063	Inga microcalyx	Brazil	Pará	Obidos (civ. Pará), ad ripas inundatas faueis fluminis Curucamba
Schley et al. 2025	ERR14218401	TDP_13604	T.D. Pennington & Owen 13604	Inga mortoniana	Costa Rica	Cartago	Above Santa Maria, 4 km from Santa Cruz de Turrialba, wooded slopes above river
Schley et al. 2025	ERR14218402	TDP_13760	T.D. Pennington & Freire 13760	Inga multicaulis	Ecuador	Cotopaxi
Ringelberg et al. 2023	SRR13356751	TI_127	Thomas Kursar plant_TI_127	Inga multinervis	Ecuador	Orellana	Tiputini Biodiversity Station
Nicholls et al. 2025	SRR13347379	TI_981	Thomas Kursar plant_TI_981	Inga nobilis	Ecuador	Orellana	Tiputini Biodiversity Station
Nicholls et al. 2025	SRR13356781	KD_4721	Kyle Dexter 4721	Inga nouragensis	French Guiana		Nouragues Ecological Research Station
Ringelberg et al. 2023	SRR13347363	KD_7040	Kyle Dexter 7040	Inga obidensis	Brazil	Amazonas	Reserva Adolfo Ducke, North of Manaus, PPBIO plot LO9:2500.
Nicholls et al. 2025	SRR13386381	TAKPDC_1277	Kursar, T.A. & Coley, P.D. 1277	Inga oerstediana	Panama		Barro Colorado Island
Ringelberg et al. 2023	SRR13356762	TDP_18465	T.D. Pennington 18465	Inga ornata	Peru	Amazonas	Mendoza
Schley et al. 2025	ERR14216172	BAN1165	Bang 1165	Inga pallida	Bolivia	Vic. Cochabamba.
Schley et al. 2025	ERR14216173	RJELS_842	Riberio JELS 842	Inga panurensis	Brazil	Amazonas	Manaus, Reserva Ducke
Ringelberg et al. 2023	SRR13356792	FG_91	Kursar, T.A. & Coley, P.D. 91	Inga paraensis	French Guiana		Nouragues Ecological Research Station
Ringelberg et al. 2023	SRR13356766	TAKPDC_1275	Kursar,T.A. & Coley, P.D. 1275	Inga pauciflora	Panama		Barro Colorado Island
Schley et al. 2025	ERR14216174	TDP_13459	T.D. Pennington et al. 13459	Inga peduncularis	Bolivia	Santa Cruz	Nuflo de Chavez, Ascencion to Trinidad KM 10
Schley et al. 2025	ERR14216176	JLH_742	JL Hage & Santos 742	Inga pedunculata	Brazil	Bahia	Quadra H' do CEPEC.
Nicholls et al. 2025	SRR13347327	M_1074	M. Lemes marked adult M_1074	Inga pezizifera	Brazil	Amazonas	Manaus
Ringelberg et al. 2023	SRR13347357	KD_7209	Kyle Dexter 7209	Inga pilosula	Bolivia	Santa Cruz	South of Florida, towards Toledo.
Schley et al. 2025	ERR14218404	ZAG_1238	ZA Goodwin 1238	Inga pinetorum	Belize	Toledo
Nicholls et al. 2025	SRR13347351	LA_1775	P.D. Coley & T.A. Kursar plant# LA_1775	Inga pitmanii	Peru	Madre De Dios	Los Amigos Biological Station
Ringelberg et al. 2023	SRR13386398	LCS_743	Lívia C. Siqueira 743	Inga platyptera	Brazil	Minas Gerais	Atlantic forest
Nicholls et al. 2025	SRR13347346	LA_2023	P.D. Coley & T.A. Kursar plant# LA_2023	Inga poeppigiana	Peru	Madre De Dios	Los Amigos Biological Station
Ringelberg et al. 2023	SRR13241660	KD_405	Kyle Dexter 405	Inga porcata	Peru	MadreDeDios	Los Amigos Biological Station
Ringelberg et al. 2023	SRR13347367	KD_693	Kyle Dexter 693	Inga pruriens	Peru	Loreto	Sabalillo Forest Reserve
Ringelberg et al. 2023	SRR13347321	KD_1860	Kyle Dexter 1860	Inga psittacorum	Peru	MadreDeDios	Blanquillo
Nicholls et al. 2025	SRR13356742	TI_1825	Thomas Kursar plant_TI_1825	Inga punctata	Ecuador	Orellana	Tiputini Biodiversity Station
Ringelberg et al. 2023	ERR776833	FG_34	Kursar, T.A. & Coley, P.D. 34	Inga retinocarpa	French Guiana		Nouragues Ecological Research Station
Ringelberg et al. 2023	SRR13386393	M_1831	Coley, P.D. & Kursar, T.A. 1831	Inga rhynchocalyx	Brazil	Amazonas	Manaus, Reserva Cabo Frio
Ringelberg et al. 2023	SRR13356757	FG_157	Kursar, T.A. & Coley, P.D. 157	Inga rubiginosa	French Guiana		Nouragues Ecological Research Station
Nicholls et al. 2025	SRR13347338	LA_2692	P.D. Coley & T.A. Kursar plant# LA_2692	Inga ruiziana	Peru	Madre De Dios	Los Amigos Biological Station
Schley et al. 2025	ERR14218403	TDP_16448	T.D. Pennington 16448	Inga rusbyi	Peru
Ringelberg et al. 2023	SRR13356760	TDP_18480	T.D. Pennington 18480	Inga saltensis	Peru	Amazonas	Mendoza
Schley et al. 2025	ERR14216178	PEO_15	P.E. Owen 15	Inga samanensis	Costa Rica
Nicholls et al. 2025	SRR13347336	LA_2696	P.D. Coley & T.A. Kursar plant# LA_2696	Inga sapindoides	Peru	Madre De Dios	Los Amigos Biological Station
Ringelberg et al. 2023	SRR13386396	LCS_748	Lívia C. Siqueira 748	Inga schinifolia	Brazil	Minas Gerais	Atlantic forest
Ringelberg et al. 2023	SRR13386438	JBB_460	J.B. Baitelo 460	Inga sellowiana	Brazil	Sao Paolo	Atlantic forest
Ringelberg et al. 2023	SRR13241655	KD_533	Kyle Dexter 533	Inga sertulifera	Peru	MadreDeDios	Cocha Cashu Biological Station
Ringelberg et al. 2023	SRR13386399	LCS_725	Lívia C. Siqueira 725	Inga sessilis	Brazil	Minas Gerais	Atlantic forest
Nicholls et al. 2025	SRR13347316	TAKPDC_1500	Kursar,T.A. & Coley, P.D. 1500	Inga setosa	Peru	Madre De Dios	Los Amigos Biological Station
Schley et al. 2025	ERR14216177	QJ_838	Quírico Jiménez 838	Inga sierrae	Costa Rica	San Jose	Turrubares
Schley et al. 2025	ERR14216179	TIP_1332	Tipaz et al 1332	Inga silanchensis	Ecuador
Schley et al. 2025	ERR14216180	TDP_13570	T.D. Pennington et al. 13570	Inga skutchii	Costa Rica	Puntarenas, Osa Peninsula	Rancho Quemado
Nicholls et al. 2025	SRR13356784	KD_4626	Kyle Dexter 4626	Inga spectabilis	French Guiana		Paracou Research Station
Ringelberg et al. 2023	SRR13356795	FG_3	Kursar, T.A. & Coley, P.D. 3	Inga splendens	French Guiana		Nouragues Ecological Research Station
Ringelberg et al. 2023	SRR13241627	KD_130	Kyle Dexter 130	Inga steinbachii	Peru	MadreDeDios	Los Amigos Biological Station
Schley et al. 2025	ERR14216182	TDP_13497	T.D. Pennington, Lawrence & Saldias 13497	Inga stenocalyx	Bolivia
Ringelberg et al. 2023	SRR13386415	KD_4119	Kyle Dexter 4119	Inga stenoptera	Peru	MadreDeDios	Las Piedras
Ringelberg et al. 2023	SRR13347310	KD_191	Kyle Dexter 191	Inga stipulacea	Peru	MadreDeDios	Cocha Cashu Biological Station
Nicholls et al. 2025	SRR13241587	M_9AA	P.D. Coley & T.A. Kursar M_9AA	Inga stipularis	Brazil	Amazonas	Manaus, Reserva 41, PDBFF
Nicholls et al. 2025	SRR13356763	TDP_18464	T.D. Pennington 18464	Inga striata	Peru	Amazonas	Mendoza
Nicholls et al. 2025	SRR13347375	KD_286	Kyle Dexter 286	Inga suaveolens	Peru	Loreto	Madre Selva Biological Station
Nicholls et al. 2025	SRR13356737	TI_2035	Thomas Kursar plant_TI_2035	Inga subcapitata	Ecuador	Orellana	Tiputini Biodiversity Station
Ringelberg et al. 2023	SRR13241620	M_45B	P.D. Coley & T.A. Kursar M_45B	Inga suberosa	Brazil	Amazonas	Manaus
Ringelberg et al. 2023	SRR13386427	JMF_1447	J. M. Fernandes 1447	Inga subnuda	Brazil	Minas Gerais	Parque Estadual Alto Cariri
Schley et al. 2025	ERR14216183	WALL_28788	B Wallnofer 11-28788	Inga tarapotensis	Peru(?)
Ringelberg et al. 2023	SRR13347370	KD_6172	Kyle Dexter 6172	Inga tenuicalyx	Peru	San Martin	On road from Quinillal from Picota
Ringelberg et al. 2023	SRR13386459	FCPG_743	F.C.P. Garcia 743	Inga tenuis	Brazil	Rio de Janeiro	Atlantic forest
Nicholls et al. 2025	SRR13347329	LA_446	P.D. Coley & T.A. Kursar plant# LA_446	Inga tenuistipula	Peru	Madre De Dios	Los Amigos Biological Station
Ringelberg et al. 2023	SRR13347317	RST_01_3_1	Castro, W.	Inga tessmannii	Brazil	Acre
Nicholls et al. 2025	SRR13347318	M_32AC	P.D. Coley & T.A. Kursar M_32AC_	Inga thibaudiana	Brazil	Amazonas	Manaus, Reserva 41, PDBFF
Ringelberg et al. 2023	SRR13241652	KD_622	Kyle Dexter 622	Inga tocacheana	Peru	Loreto	Madre Selva Biological Station
Nicholls et al. 2025	SRR13347350	LA_1810	P.D. Coley & T.A. Kursar plant# LA_1810	Inga tomentosa	Peru	Madre De Dios	Los Amigos Biological Station
Ringelberg et al. 2023	SRR13347398	TDP_13595	T.D. Pennington 13595	Inga tonduzii	Costa Rica	Alajuela
Ringelberg et al. 2023	SRR13386441	GV_58	Gabriella Vasconcelos 58	Inga tripa	Brazil	Paraiba	Atlantic forest
Nicholls et al. 2025	SRR13386446	FG_AQ	Thomas Kursar FG 27-jul-11 AQ	Inga umbellifera	French Guiana		Nouragues Ecological Research Station
Nicholls et al. 2025	SRR13356736	TI_2039	Thomas Kursar plant_TI_2039	Inga umbratica	Ecuador	Orellana	Tiputini Biodiversity Station
Schley et al. 2025	ERR14216185	JRP3016	J.R. Pirani et al 3016	Inga unica	Brazil
Schley et al. 2025	ERR14216184	RP_2447	R. Pérez 2447	Inga urceolata	Panama(?)
Schley et al. 2025	ERR14216186	RAM_4484	Ramos & Ramos 4484	Inga ursi	Colombia	Valle del Cauca	Yumbo
Ringelberg et al. 2023	SRR13347383	TI_651	Thomas Kursar plant_TI_651	Inga velutina	Ecuador	Orellana	Tiputini Biodiversity Station
Nicholls et al. 2025	SRR13347331	LA_2739	P.D. Coley & T.A. Kursar plant# LA_2739	Inga venusta	Peru	Madre De Dios	Los Amigos Biological Station
Ringelberg et al. 2023	ERR776817	BCI_8579	P.D. Coley & T.A. Kursar plant# BCI_8579	Inga vera	Panama		Barro Colorado Island
Schley et al. 2025	ERR14216187	RWD_2010	R W Dennis 2010	Inga villosissima
Schley et al. 2025	ERR14218406	JMS1544	JM Silva 1544	Inga virescens	Brazil
Ringelberg et al. 2023	SRR13356798	FG_187	Kursar, T.A. & Coley, P.D. 187	Inga virgultosa	French Guiana		Nouragues Ecological Research Station
Nicholls et al. 2025	SRR13356739	TI_2026	Thomas Kursar plant_TI_2026	Inga vismiifolia	Ecuador	Orellana	Tiputini Biodiversity Station
Ringelberg et al. 2023	SRR13386402	LCS_680	Lívia C. Siqueira 680	Inga vulpina	Brazil	Minas Gerais	Atlantic forest
Schley et al. 2025	ERR14216088	MEN_3079	Mendoza et al 3079	Inga xalapensis
Schley et al. 2025	ERR14216188	CPS15035	C Pereira-Silva 15035	Inga xinguensis	Brazil	Rondônia	Jaci Paraná, margem esquerda, canteiro da obra, área a jusante do eixo da barragem.
Ringelberg et al. 2023	SRR13347384	KD_284	Kyle Dexter 284	Inga yasuniana	Peru	Loreto	Madre Selva Biological Station
Nicholls et al. 2015	ERR776824	Zygia_917	P.D. Coley & T.A. Kursar Zygia917	Zygia sp. 'mediana'	Ecuador	Orellana	Tiputini Biodiversity Station
This study	ERR15743116	MB_ZNC	Márcio Batista Z. ( FR) NC ( 03/02/2012)	Inga aff. cylindrica	Brazil	Minas Gerais	Atlantic forest
This study	ERR15743117	TI_687	T.A. Kursar plant TI_687	Inga capitata	Ecuador	Napo	Tiputini Biodiversity Station
This study	ERR15743118	FG_35	T.A. Kursar & P.D. Coley 35	Inga cylindrica	French Guiana	Nouragues
This study	ERR15743119	M_1399	P.D. Coley & T.A. Kursar 1399	Inga heterophylla	Brazil	Manaus
This study	ERR15743120	JMF_1409	J. M. Fernandes 1409	Inga laurina	Brazil	Rio de Janeiro	Jardim Botâncio do Rio de Janeiro
This study	ERR15743121	FCPG_752	F.C.P. Garcia 752	Inga striata	Brazil	Rio de Janeiro	Nova Friburgo, Maca de Cima
This study	ERR15743122	LCS_627	Lívia C. Siqueira 627	Inga striata	Brazil	Minas Gerais	Atlantic forest

## Sheet: Column_meanings
Column name	Explanation
Sort	Sorting variable for table
Species	Species and accession name of sample sequenced. White cells are sequence data from Schley et al (2025; Syst. Biol.). Blue cells are newly-sequenced for this study, and were used to assess geographic ploidy variation
Chromosome count	Chromosome counts, taken from Hanson et al (1995; Kew Bulletin) and Figueiredo et al (2014; Genet. Mol. Res.). Red italicised text indicates mismatch with nQuack ploidy estimate.
nQuack ploidy	Ploidy inferred by nQuack, based on the mixture with the highest log likelihood. Red text indicates mismatch with ploidy assignment by nQuack bootstrapping. Bold text represents tetraploids
Log likelihood	Log likelihood from nQuack model testing for the best model
Model type	Parameter constrainment type of the best fit model - for all samples this is type Fixed_2 (alpha and variance are free parameters)
Distribution	Distribution type for the best fit model - for all samples this was normal-uniform
BIC	Bayesian Information Criterion of the best fit model
BICdif nQuack	Difference in BIC between the best fit mixture (i.e. ploidy) and the next-best mixture
winnerBIC nQuack	The best-fit mixture (i.e. ploidy) to the data
secondBIC nQuack	The next best-fit mixture (i.e. ploidy) to the data
Bootstrap assignment	Ploidy assignment from 1000 nQuack bootstraps. Red text indicates mismatched ploidy assignment to the best-fit model from nQuack
Diploid bootstraps	Number of bootstraps in which the diploid mixture was best fit
Triploid bootstraps	Number of bootstraps in which the triploid mixture was best fit
Tetraploid bootstraps	Number of bootstraps in which the tetraploid mixture was best fit
% missing all alignments (Schley et al 2025, Syst. Biol.)	% missing data across all loci from the alignments of Schley et al (2025; Syst. Biol.)
Allo or auto?	Assignment of nQuack-defined tetraploids to allo-or-autotetraploid model, based on alpha estimates
Alpha 0.25	Proportion of sites with mostly allelic ratios of 0.25, corresponding to aaab genotypes
Alpha 0.50	Proportion of sites with mostly allelic ratios of 0.5, corresponding to aabb genotypes
Alpha 0.75	Proportion of sites with mostly allelic ratios of 0.75, corresponding to abbb genotypes
Uniform Alpha	The alpha value for the uniform distribution, which indicates noise
