# Supplementary material for: The frequency and importance of polyploidy in tropical rainforest tree radiations
Source: New Phytol. 2025 Nov 23;249(4):2103–14. doi: 10.1111/nph.70764 (PMC12824605; doi:10.1111/nph.70764)
Supplement: Supplementary file 3 — Table S2 Taxa included in BUSTED analyses: polyploids and six sets of diploids. Table S3 Ploidy phylogenetic signal modelling results. Table S4 Counts of loci under selection for each BUSTED ploidy run. Table S5 BUSTED selection chi‐squared results: selection × annotation type for each ploidy level. Table S6 BUSTED selection chi‐squared results: selection × ploidy for each annotation type. Please note: Wiley is not responsible for the content or functionality of any Supporting Information supplied by the authors. Any queries (other than missing material) should be directed to the New Phytologist Central Office. [file NPH-249-2103-s003.xlsx]

## Sheet: Info
New Phytologist Supporting Information Table S2
Article title: The frequency and importance of polyploidy in tropical rainforest tree radiations
Authors: Rowan J. Schley, Rosalía Piñeiro, James A. Nicholls, Michelle Gaynor, Gwilym P. Lewis, Flávia Pezzini, Kyle G. Dexter, Catherine Kidner, R. Toby Pennington, Alex D. Twyford
Article acceptance date: 29 October 2025

## Sheet: Taxa_included_BUSTED_runs
Tetraploid_foreground_taxa_BUSTED	Diploid_set_1_foreground_taxa_BUSTED	Diploid_set_2_foreground_taxa_BUSTED	Diploid_set_3_foreground_taxa_BUSTED	Diploid_set_4_foreground_taxa_BUSTED	Diploid_set_5_foreground_taxa_BUSTED	Diploid_set_6_foreground_taxa_BUSTED
Inga_barbata_MB_900	Inga_acreana_TI_748	Inga_balsapambensis_TDP_13752	Inga_affinis_KD_7184	Inga_alba_KD_55	Inga_auristellae_TI_404	Inga_acrocephala_KD_4659
Inga_bella_EB_2319	Inga_belizensis_ALV_6870	Inga_cecropietorum_TDP_12505	Inga_alata_TI_1961	Inga_bullata_HCL_8361	Inga_bicoloriflora_M2255	Inga_adenophylla_KD_6412
Inga_brachystachys_KD_4726	Inga_chartacea_KD_922	Inga_subcapitata_TI_2035	Inga_blanchetiana_GV_68	Inga_cocleensis_BCI_9045	Inga_bollandii_AMO_1544	Inga_allenii_TDP_13574
Inga_capitata_M54A	Inga_chocoensis_TDP_13631	Inga_densiflora_KD_151	Inga_brachyrhachis_KD_703	Inga_cylindrica_TI_553	Inga_cabelo_DMN_210513	Inga_approximata_TDP_13444
Inga_carinata_TDP_13820	Inga_exalata_DG_115	Inga_edulis_TI_1418	Inga_cayennensis_FG_19	Inga_cynometrifolia_WP_4900	Inga_cardozana_AS_753	Inga_aptera_DMN_1737
Inga_cecropietorum_TDP_12505	Inga_fendleriana_AM_13528	Inga_golfodulcensis_TDP_13572	Inga_fastuosa_FG_164	Inga_duckei_TDP_16949	Inga_cordistipula_JMF_1410	Inga_barbourii_TDP_13596
Inga_chrysantha_KD_7021	Inga_fosteriana_LA_2737	Inga_ilta_TDP_16880	Inga_flagelliformis_JMF_1444	Inga_japurensis_BK_1380	Inga_globularis_DMN_1293	Inga_bourgonii_TI_1865
Inga_edwallii_HAT_27598	Inga_grandiflora_M15AA	Inga_klugii_KD_556	Inga_glomeriflora_KD_7056	Inga_jaunechensis_TDP_14778	Inga_hispida_JMF_1428	Inga_bracteifera_AZ_4232
Inga_exfoliata_DMN_1211	Inga_lanceifolia_FCPG_744	Inga_laurina_TI_1387	Inga_huberi_KD_4911	Inga_lallensis_RAM_7221	Inga_huastecana_DUR_5554	Inga_brevipes_FG_200
Inga_expansa_TDP_13494	Inga_manabiensis_VVE_469	Inga_leiocalycina_TI_2052	Inga_ingoides_TDP_16952	Inga_lineata_KD_2990	Inga_jimenezii_JIM_1507	Inga_calderonii_LEW_1724
Inga_feuillei_RTP_1122	Inga_micheliana_RZ_1551	Inga_longipedunculata_FG_107	Inga_kursarii_TI_2062	Inga_litoralis_TDP_13578	Inga_jinicuil_TDP_13568	Inga_chrysantha_KD_328
Inga_gereauana_VAS_14326	Inga_pauciflora_TAKPDC_1275	Inga_loubryana_FG_33	Inga_lenticellata_JK_33	Inga_longifoliola_JFD_248	Inga_killipiana_WFR_2627	Inga_congesta_FCPG_754
Inga_goldmanii_BCI_9620	Inga_pedunculata_JLH_742	Inga_marginata_KD_1031	Inga_lentiscifolia_DMN_1298	Inga_macrophylla_KD_876	Inga_latipes_TDP_13611	Inga_davidsei_TDP_13437
Inga_gracilifolia_M_1122	Inga_pilosula_KD_7209	Inga_megaphylla_KD_816	Inga_leonis_TDP_13597	Inga_melinonis_M_1208	Inga_leptantha_JMF_1399	Inga_disticha_DMN_1980
Inga_grandis_MS_54	Inga_pinetorum_ZAG_1238	Inga_porcata_KD_405	Inga_longiflora_KD_5514	Inga_nobilis_TI_981	Inga_longipes_KD_2469	Inga_filiformis_BET_6090
Inga_herrerae_ZAM_2274	Inga_poeppigiana_LA_2023	Inga_rhynchocalyx_M1831	Inga_paraensis_FG_91	Inga_obidensis_KD_7040	Inga_luschnathiana_JMF_1446	Inga_grazielae_AMO_969
Inga_heterophylla_KD_4583	Inga_pruriens_KD_693	Inga_rusbyi_TDP_16448	Inga_peduncularis_TDP_13459	Inga_panurensis_RJELS_842	Inga_martinicensis_DEL_3239	Inga_jenmani_FG_135
Inga_inflata_CLA_6779	Inga_sapindoides_LA_2696	Inga_setosa_TAKPDC_1500	Inga_pezizifera_M_1074	Inga_pitmanii_LA_1775	Inga_multicaulis_TDP_13760	Inga_lomatophylla_FG_170
Inga_jefensis_HH_828	Inga_skutchii_TDP_13570	Inga_stipularis_M9AA	Inga_platyptera_LCS_743	Inga_rubiginosa_FG_157	Inga_nouragensis_KD_4721	Inga_mortoniana_TDP_13604
Inga_lateriflora_KD_4739	Inga_splendens_FG_3	Inga_tessmannii_RST_01_3_1	Inga_psittacorum_KD_1860	Inga_samanensis_PEO_15	Inga_ruiziana_LA_2692	Inga_multinervis_TI_127
Inga_maritima_FCPG_753	Inga_stenoptera_KD_4119	Inga_tomentosa_LA_1810	Inga_saltensis_TDP_18480	Inga_spectabilis_KD_4626	Inga_schinifolia_LCS_748	Inga_oerstediana_TAKPDC_1277
Inga_maynensis_GF_3083	Inga_stipulacea_KD_191	Inga_tonduzii_TDP_13595	Inga_sellowiana_JBB_460	Inga_tripa_GV_58	Inga_sertulifera_KD_533	Inga_ornata_TDP_18465
Inga_microcalyx_DUC_10063	Inga_subnuda_JMF_1447	Inga_umbratica_TI_2039	Inga_sierrae_QJ_838	Inga_umbratica_DMN_1959	Inga_steinbachii_KD_130	Inga_pallida_BAN_1165
Inga_silanchensis_TIP_1332	Inga_tenuis_FCPG_743	Inga_urceolata_RP_2447	Inga_tenuistipula_LA_446	Inga_ursi_RAM_4484	Inga_tenuicalyx_KD_6172	Inga_punctata_TI_1825
Inga_striata_TDP_18464	Inga_thibaudiana_M32AC	Inga_velutina_TI_651	Inga_tocacheana_KD_622	Inga_vera_BCI_8579	Inga_unica_JRP_3016	Inga_retinocarpa_FG_34
Inga_suaveolens_KD_286	Inga_villosissima_RWD_2010	Inga_venusta_LA_2739	Inga_umbellifera_FG_AQ	Inga_virescens_JMS_1544	Inga_virgultosa_FG_187	Inga_sessilis_LCS_725
Inga_tarapotensis_WALL_28788	Inga_xalapensis_MEN_3079	Inga_vismiifolia_TI_2026	Inga_yasuniana_KD_284	Zygia_sp.mediana_Zygia917	Inga_xinguensis_CPS_15035	Inga_stenocalyx_TDP_13497
Inga_ursi_RAM_4484						Inga_suberosa_M45B
Inga_vulpina_LCS_680
